# Supplementary material for: Development, Implementation, and Evaluation Methods for Dashboards in Health Care: Scoping Review
Source: JMIR Med Inform. 2024 Dec 10;12:e59828. doi: 10.2196/59828 (PMC11651422; doi:10.2196/59828)
Supplement: Multimedia Appendix 3 [file medinform-v12-e59828-s003.xlsx]

## Sheet: All Data
Count for Pivot	Extractors	First_Author	StudyID	Article Title	PubYear	Summary	Healthset_short	HealthSetting	Setting_Other_text	inpt_subgroup	inpt_sub_detail	oupt_subgroup	outpt_sub_detail	Setting_inpatient	Setting_Emerg	Setting_outpatient	Setting_ltc	setting_homecare	setting_clinlab	setting_Hospice	setting_radiology	Setting_dialysis	Setting_surgical	Setting_other	Setting_unclear	setting_sum	sites_1_or_more	site_1_unclear_text	setting_detail_text	purp_group	Purpose_short	Purpose	Purpose_other_text	purp_pop_mgmt	purp_care_coord	purp_direct_care	purp_financial	purp_facility	purp_res_mgmt	purp_utilization	purp_prov_perf	purp_clin_reg	purp_bpa	purp_edu	purp_clin_trial	purp_other	purp_sum	purpose_detail_text	geo_continent
1	Danielle & Alex	Bauer	636	Acceptability of mHealth augmentation of Collaborative Care: A mixed methods pilot study.	2018	Development of a patient-facing smartphone application that transmitted patient-reported data to a depression care manager via an online dashboard, as part of care for patients in a Collaborative Care program for treating mood disorders. This study assessed the feasibility, acceptibility, and "fit" of the mobile health platform within the existing Collaborative Care workflow.	Outpatient	Outpatient health clinic				Primary Care Clinic	Primary Care	0	0	1	0	0	0	0	0	0	0	0	0	1	1 Site		A primary care clinic affiliated with the University of Washington	Clinical	PM, CC	Population management, Care coordination		1	1	0	0	0	0	0	0	0	0	0	0	0	2	"The provider dashboard offered several views, which included a list of all patients using the app and an individual patient view with all data submitted via the app and a graphing feature to visualize responses to measures over time. The platform flagged participants who were persistently symptomatic based on patient self-report, were isolated based on movement and communication patterns, report…	North America
1	Danielle & Allison	Choi	4899	Minimizing Barriers in Learning for On-Call Radiology Residents-End-to-End Web-Based Resident Feedback System	2018	Describes the development and evaluation of a dashboard to minimize barriers to learning for radiology residents by improving and facilitating feedback from attendings and comparison of performance against attending interpretation.	Radiology	Imaging/Radiology						0	0	0	0	0	0	0	1	0	0	0	0	1	1 Site		Radiology department at Georgetown University Hospital	Administrative	Perform, EDU	performance monitoring, support training and education		0	0	0	0	0	0	0	1	0	0	1	0	0	2	"We developed a web-based system in which giving feedback to radiology residents is simple, and a correlative dashboard where residents can easily consume this feedback with refer ence to the associated radiology report and imaging. Our goal is to minimize barriers to asynchronous communication be tween attending radiologists and on-call residents, as well as to document quality improvement subje…	North America
1	Alex & Allison	Connor	744	The blood utilization calculator, a target-based electronic decision support algorithm, increases the use of single-unit transfusions in a large academic medical center.	2018	Development of electronic decision support tool that calculates the optimal dose of blood units needed for a transfusion, with the goal to limit unnecessary transfusions (specifically, to increase single-unit transfusions), given that single unit transfusions were historically felt to be inadequate for treating anemia. A dashboard that tracks blood prodcuts in the hospital was queried to determin…	Inpatient	Hospital - inpatient care setting		Hospital Level	Not Specified			1	0	0	0	0	0	0	0	0	0	0	0	1	1 Site		Likely one hospital at UW Health, although it does not specifically say if this was at one hospital or a hospital system	Administrative	FIN, RM	Financial tracking, Resource management		0	0	0	1	0	1	0	0	0	0	0	0	0	2	The dashboard tracks blood product orders. In this case, it was queried to show the effects of the interventions taken on increasing the number of single-unit transfusions. The dashboard captures info on each blood product order, including product type, unit ID number, date and time or order, # of units in order, indication for transfusion, authorizing provider, department, etc. Note that the das…	North America
1	Danielle & Alex	Dagliati	642	A dashboard-based system for supporting diabetes care.	2018	Development and evaluation of a dashboard-based decision support system used at an outpatient diabetes service. The decision support system assists w/ T2DM management by targeting healthcare providers by assisting with decision support and health care decision makers (clinicians, manager, policy makers), who can analyze the data collected via a data warehouse to identify trends in the cohort of t…	Outpatient	Outpatient health clinic				Specialty Clinic	Diabetes Clinic	0	0	1	0	0	0	0	0	0	0	0	0	1	1 Site		the outpatient diabetes service of the Istituti Clinico Scientifici Maugeri Hospital of Pavia (ICSM) in Italy	Both Administrative and Clinical	PM, DPC, UT	Population management, Direct patient care, Utilization tracking		1	0	1	0	0	0	1	0	0	0	0	0	0	3	The decision support system, in its dashboard format, was designed with two purposes: 1) to support visit-by-visit clinical decision-making by medical doctors based on patient-specific T2DM data points and trends; and 2) to allow health care managers to exploit the information coming from local health care agencies and primary care practices when making decisions	Europe
1	Danielle & Alex	Durojaiye	686	Radiology Resident Assessment and Feedback Dashboard.	2018	Description of the architecture, components, design, and technical considerations, as well as lessons learned from the development and implementation of a dashboard to provide feedback to radiology residents regarding their progression through residency training...Describes the development and implementation of a dashboard to provide performance feedback to radiology residents according to ACGME …	Radiology	Imaging/Radiology						0	0	0	0	0	0	0	1	0	0	0	0	1	1 Site		diagnostic radiology department at Johns Hopkins (this is buried and only identified in the text in the section "technical details of the dashboard")	Administrative	Perform, EDU	performance monitoring, support training and education		0	0	0	0	0	0	0	1	0	0	1	0	0	2	to provide timely feedback to diagnostic radiology residents on educational competencies required by the ACGME, including specifically diagnostic and procedural competencies for radiology residents, allowing them to view comparisons of personal performance to that of peers and ACGME and program director-defined benchmarks, view rates of communication of critical findings, and provide the opportun…	North America
1	Danielle & Allison	Field	4496	Use of Electronic Visibility Boards to Improve Patient Care Quality, Safety, and Flow on Inpatient Pediatric Acute Care Units	2018	describes the design, and implementation of "electronic visibility boards" at Seattle Childrens Hospital to improve patient care quality, safety and flow in the pediatric inpatient setting	Inpatient	Hospital - inpatient care setting		Specialty Unit, Medical-Surgical Unit	Cancer Unit, Surgical Unit			1	0	0	0	0	0	0	0	0	0	0	0	1	1 Site		Cancer and surgical inpatient units at Seattle Children's Hospital	Both Administrative and Clinical	DPC, RM	Direct patient care, Resource management		0	0	1	0	0	1	0	0	0	0	0	0	0	2	dashboard provides charge nurses and other inpatient staff with real-time data on acuity, flow, staffing and number of anticipated admissions to each unit. It also provides a patient list with detailed patient information and warnings when a patient is at risk for adverse events	North America
1	Danielle & Allison	Fletcher	2675	Effect of a Real-Time Electronic Dashboard on a Rapid Response System	2018	Describes the development and evaluation of a novel RRT dashboard to identify deteriorating patients on inpatient general medical-surgical wards for early intervention to determine whether the dashboard could improve RRS activation compared to traditional processes which require a bedside nurse to page RRT to activate a rapid response.	Inpatient	Hospital - inpatient care setting		Medical-Surgical Unit	General Medical-Surgical Unit			1	0	0	0	0	0	0	0	0	0	0	0	1	1 Site		Inpatient general medical-surgical wards at Harborview Medical Center (University of Washington hospital?)	Clinical	PM, DPC	Population management, Direct patient care		1	0	1	0	0	0	0	0	0	0	0	0	0	2	To provide timely feedback in a way that would not promote alert-fatigue to trigger RRT activation for decompensating patients to facilitate timely intervention based on abnormal vital signs and lab results	North America
1	Danielle & Alex	Fortuna	657	Integration of Peer Philosophy into a Standardized Self-Management Mobile Health Intervention.	2018	Development of a peer-supported integrated medical and psychiatric self-management intervention ("PeerTECH") that people could access via smartphone App. The pilot established the feasability of PeerTECH for adults with serious mental illness (SMI). Eight participants with SMI used the PeerTECH in their homes over 3 months and their completion of self-management tasks every day was monitored, and…	Home care	Home care						0	0	0	0	1	0	0	0	0	0	0	0	1	Unclear	Dashboard is used to facilitate home care and virtual care, not clear if tied to a physical setting at all.	Patients received care through the patient smartphone app, monitored by the provider dashboard, and at their homes during face-to-face visits with peer specialists; Dartmouth Centers for Health and Aging peer support mental health clinics	Clinical	CC, DPC	Care coordination, Direct patient care		0	1	1	0	0	0	0	0	0	0	0	0	0	2	To allow patients with severe mental illness to access self-managed care resources and assessments, feeding that data into a peer specialist dashboard and allowing CPSs to monitor patient data and enter case notes and alerts the peer specialist if health indicators surpass set benchmarks	North America
1	Danielle & Alex	Hagaman	794	Compliance Is Contagious: Using Informatics Methods to Measure the Spread of a Documentation Standard From a Preoperative Clinic.	2018	In Vanderbilt's Pre-operative Evaluation Clinic (VPEC), a preoperative documentation standardization intervention was undertook via phased intervention with clinician education, monthly feedback, and development of a compliance dashboard. Adherence to the documentation standard was improved with the addition of electronic feedback.	Outpatient	Outpatient health clinic				Specialty Clinic	Pre-Operative Clinic	0	0	1	0	0	0	0	0	0	0	0	0	1	1 Site		Outpatient pre-op clinic at Vanderbilt	Administrative	Perform	performance monitoring		0	0	0	0	0	0	0	1	0	0	0	0	0	1	The dashboard monitors provider compliance with standardized documentation guidelines in the pre-op clinics	North America
1	Danielle & Alex	Harzand	764	Feasibility of a Smartphone-enabled Cardiac Rehabilitation Program in Male Veterans With Previous Clinical Evidence of Coronary Heart Disease	2018	Development of a mobile cardiac rehab (CR) program where veterans used a smartphone app to document exercises, vital signs, and to watch educational videos, and to chat with a coach (cardiology PA). The majority of program completers reported being satisfied and improved their metabolic equivalents and resting systolic blood pressure.	Outpatient	Outpatient health clinic				Specialty Clinic	Cardiac Rehab Clinic	0	0	1	0	0	0	0	0	0	0	0	0	1	1 Site		included patients referred to the outpatient cardiac rehab program at the Atlanta VAMC	Clinical	CC, DPC	Care coordination, Direct patient care		0	1	1	0	0	0	0	0	0	0	0	0	0	2	"The dashboard allowed the coach to monitor patient performance remotely by reviewing the patient-entered app data, develop tailored exercise plans for each participant, and review patient messages and symptom alerts generated by patients via the app (Figure 1B)."	North America
1	Danielle & Alex	Hebert	630	Development and validation of an automated ventilator-associated event electronic surveillance system: A report of a successful implementation.	2018	Implementation of a dashboard to provide surveillance for ventilator-associated events (VAEs) at a medical center. This dashboard was compared to manual surveillance by infection preventionists. The dashboard was found to have 100% sensitivity and accuracy when compared with manual surveillance. The dashboard works via a computerized algorithm for automatically detecting VAEs.	Inpatient	Hospital - inpatient care setting		ICU, Medical-Surgical Unit	ICU, Cardiac Surgery Unit			1	0	0	0	0	0	0	0	0	0	0	0	1	1 Site		The Ohio State University Wexner Medical Center (tertiary care hospital) ICUs and cardiac surgery unit	Clinical	PM, DPC	Population management, Direct patient care		1	0	1	0	0	0	0	0	0	0	0	0	0	2	Dashboard is used to identify individual patients who are at high risk for having a possible VAE based on objective data pulled from their chart. These trends can also be analyzed for the entire population of patients to whom they apply at the health system.	North America
1	Danielle & Alex	Hertzke	633	A Method for Attributing Patient-Level Metrics to Rotating Providers in an Inpatient Setting.	2018	Development of individual Hospitalist scorecards to more fairly attribute patient-level metrics to individual providers involved in each patient's care (compared to the standard of using the admitting or discharging attending of record as the recipient of all quality metrics even if a patient is cared for by multiple providers during course of hospital stay). A dashboard was developed to show ind…	Inpatient	Hospital - inpatient care setting		Gen Med	Gen Med Unit			1	0	0	0	0	0	0	0	0	0	0	0	1	1 Site		Hospitalist unit at Johns Hopkins Hospital caring for general medicine patients	Administrative	Perform	performance monitoring		0	0	0	0	0	0	0	1	0	0	0	0	0	1	The dashboard was created to display individual scorecard results for Hospitalists. The overall aim of the scorecards was to assess whether "assigning responsibility for an entire hospitalization to a provider who may have only seen the patient for a small percentage of a hospitalization may jeopardize the validity of [performance] metrics", which is the standard method of operation. Accuracy of …	North America
1	Danielle & Allison	Hoogeveen	4720	A preliminary study of telemedicine for patients with hepatic glycogen storage disease and their healthcare providers: from bedside to home site monitoring	2018	Describes the design, development, and validation of a telemedicine platform for patients with hepatic glycogen storage disease (GSD) which includes an app for patients and a clinician facing dashboard to promote care coordination through improved home site monitoring and data exchange between patients and providers.	Outpatient	Outpatient health clinic				Specialty Clinic	Hepatology Clinic	0	0	1	0	0	0	0	0	0	0	0	0	1	1 Site		the University Medical Center Groningen in the Netherlands	Clinical	CC, DPC	Care coordination, Direct patient care		0	1	1	0	0	0	0	0	0	0	0	0	0	2	"The intended use of the GSD clin ical dashboard is to integrate data collected by hepatic GSD patients, either at home or during a hospital admis sion, and to provide subsequent GSD dietary manage ment advice for normal circumstances, intercurrent ill ness, and those situations where the emergency protocol is applicable."	Europe
1	Danielle & Alex	Huber	665	Developing an Interactive Data Visualization Tool to Assess the Impact of Decision Support on Clinical Operations.	2018	Development of a dashboard to allow for visualization of data collected from an institution's radiology clinical decision support system. The interactive dashboard was created so that the institution could monitor the function of the commercial CDS, assess its clinical impact, and determine potential areas in need of quality improvement.	Inpatient, ED, Outpatient, Radiology	Hospital - inpatient care setting, Emergency Department, Outpatient health clinic, Imaging/Radiology						1	1	1	0	0	0	0	1	0	0	0	0	4	>1 Site		All outpatient and inpatient points of care from which radiology studies can be ordered at the University of Virginia medical center	Administrative	UT, Perform	Utilization tracking, performance monitoring		0	0	0	0	0	0	1	1	0	0	0	0	0	2	Dashboard was created to allow for a way to visualize the data related to clinical decision support (CDS) data. CDS is required for physicians when ordering radiology studies that helps them determine whether the study that they want to order is the most appropriate for the condition that they are treating. Prior to this, there was no dashboard available to view all of the data that was being col…	North America
1	Danielle & Allison	Jaimini	877	"How Is My Child's Asthma?" Digital Phenotype and Actionable Insights for Pediatric Asthma.	2018	Describes the evaluation of usability and feasibility of collecting clinically relevant data to help clinicians diagnose or intervene in a child with asthma's care plan by using the novel kHealth system, consisting of a patient mobile app for PRO reporting, flow meter for monitoring peak expiratory flow, and clinician dashboard, to continuously and comprehensively monitor symptoms, activity, asth…	Outpatient	Outpatient health clinic				Specialty Clinic	Pediatric Specialty Clinics, Asthma Clinic	0	0	1	0	0	0	0	0	0	0	0	0	1	1 Site		Dayton Children's Hospital	Clinical	CC, DPC	Care coordination, Direct patient care		0	1	1	0	0	0	0	0	0	0	0	0	0	2	The dashboard is designed to allow clinicians to visualize data reported by patients in the mobile app and through the flow meter to allow for continuous comprehensive monitoring of asthma symptoms, activity, sleep, enviro triggers, med compliance, and inform care planning.	North America
1	Danielle & Allison	Jeffries	700	Developing a learning health system: Insights from a qualitative process evaluation of a pharmacist-led electronic audit and feedback intervention to improve medication safety in primary care.	2018	"We evaluated the implementation and adoption of a complex pharmacist-led intervention involving the use of an electronic audit and feedback surveillance dashboard to identify patients potentially at risk of hazardous prescribing or monitoring of medicines in general practices. The intervention aimed to create a rapid learning health system for medication safety in primary care. This study aimed …	Outpatient	Outpatient health clinic				Primary Care Clinic	Primary Care	0	0	1	0	0	0	0	0	0	0	0	0	1	>1 Site		general primary care practices in the city of Salford, UK in England	Clinical	PM, DPC	Population management, Direct patient care		1	0	1	0	0	0	0	0	0	0	0	0	0	2	the dashboard identified patients at each practice who were at risk of harm due to potentially inappropriate prescribing or medication combinations, allowing GPs to act quickly to resolve any risks to the patient	Europe
1	Danielle & Alex	Jung	695	Sooner is better: use of a real-time automated bedside dashboard improves sepsis care.	2018	Development of a bedside clinical surveillance visualization system (BSV) that displayed a sepsis screen score (SSS) next to SICU beds with the goal of decreasing time interval between SSS positivity and administration of antibiotics in septic patients. The dashboard was associated with decreased time to antibiotic administration as well as shorter SICU and hospital lengths of stay.	Inpatient	Hospital - inpatient care setting		ICU	ICU			1	0	0	0	0	0	0	0	0	0	0	0	1	1 Site		University of Cincinnati Medical Center SICU	Clinical	DPC	Direct patient care		0	0	1	0	0	0	0	0	0	0	0	0	0	1	A bedside dashboard was implemented in the SICU to display relevant clinical information quickly to ICU physicians and nurses, allowing for rapid identification of abnormal vitals or labs and which as of July 2017 has included a sepsis score screen that displays a numerical score based on prior validated definitions and alerts providers when to initiate a sepsis care pathway for a patient to conf…	North America
1	Danielle & Allison	Kumar	853	A Mobile Health Platform for Clinical Monitoring in Early Psychosis: Implementation in Community-Based Outpatient Early Psychosis Care.	2018	Describes feasibility study assessing the implementation of a smartphone app and affiliated web-based dashboard in 4 community outpatient early psychosis clinics in Northern California.	Outpatient	Outpatient health clinic				Mental Health Clinic	Early Psychosis Clinic	0	0	1	0	0	0	0	0	0	0	0	0	1	>1 Site		4 community mental health centers providing outpatient early psychosis care in Northern California.	Clinical	CC, DPC	Care coordination, Direct patient care		0	1	1	0	0	0	0	0	0	0	0	0	0	2	the dashboard enables early psychosis mental health providers to view patient reported survey data between appointments and in treatment sessions to guide care planning.	North America
1	Danielle & Alex	Mabirizi	712	Implementing an Integrated Pharmaceutical Management Information System for Antiretrovirals and Other Medicines: Lessons From Namibia.	2018	Incremental implementation of an integrated pharmaceutical management information system to provide timely and reliable patient and drug-related data for decision-making in Namibia as it related to their national antiretroviral therapy (ART) program to control the HIV epidemic. The system has 4 interlinked tools related to ART dispensing and monitoring for drug resistance. The tools are integrate…	Other	Other	At ART service delivery points (pharmacies and clinics where ART was able to be collected by patients) in Namibia, as well as by the central government to help monitor the ART supply chain and monitor for drug resistance					0	0	0	0	0	0	0	0	0	0	1	0	1	>1 Site		Dashboard supports analysis and visualization of data from the other 3 tools developed in the overarching attempt to improve resource utilization and ensure uninterrupted access to ARVs for patients with HIV in Namibia. Seems that at least 34 hospitals data fed into the dashboard, which was accessed by national leadership and national program managers and ART pharmacists primarilyService delivery…	Both Administrative and Clinical	PM, RM	Population management, Resource management		1	0	0	0	0	1	0	0	0	0	0	0	0	2	The overall goal is to improve the tracking of ART availability and prescribing trends. The dashboard has three different modules. The first provides summary reports including the number and trend of active and new patients accessing HIV treatment, as well as warning indicators of HIV drug resistance; a service performance nodule provides information on 22 essential pharmaceutical service perform…	Africa
1	Danielle & Allison	Martinez	761	An Electronic Dashboard to Monitor Patient Flow at the Johns Hopkins Hospital: Communication of Key Performance Indicators Using the Donabedian Model.	2018	Describes the design and implementation of a dashboard at Johns Hopkins Hospital that aimed to monitor patient flow and hospital capacity.	Inpatient, ED, Surgery	Hospital - inpatient care setting, Emergency Department, Operating room or surgical suite						1	1	0	0	0	0	0	0	0	1	0	0	3	1 Site		The Judy Reitz "Capacity Command Center" at Johns Hopkins Hospital	Administrative	RM, UT	Resource management, Utilization tracking		0	0	0	0	0	1	1	0	0	0	0	0	0	2	"hospital leadership was primarily concerned with 2-year trends of resource utilization and demand for each service (medicine, surgery, neurosciences, oncology, obstetrics and gynecology, pediatrics, psychiatry, and emergency department). On the other hand, service and unit managers were concerned with specific contingencies in the most recent periods (e.g., the average boarding duration from the…	North America
1	Danielle & Alex	Niendam	629	Enhancing early psychosis treatment using smartphone technology: A longitudinal feasibility and validity study.	2018	Development of an mHealth smartphone app along with a clinician dashboard as an add-on treatment tool in adolescent and young adult patients with early psychosis in the outpatient setting. Participants completed daily and weekly surveys about their mood, symptoms, etc, which were monitored by clinicians via a dashboard and reviewed with patients during treatment sessions. Overall, mHealth technol…	Outpatient	Outpatient health clinic				Mental Health Clinic	Early Psychosis Clinic	0	0	1	0	0	0	0	0	0	0	0	0	1	>1 Site		2 clinics that provide care as part of the Early Psychosis Program at University of California Davis - EDAPT, a self-pay or insurance based clinic, and SacEDAPT, a county contracted clinic supported by federal and state funds for Sacramento residents regardless of insurance status	Clinical	CC, DPC	Care coordination, Direct patient care		0	1	1	0	0	0	0	0	0	0	0	0	0	2	Allowed clinicians to review active and passive patient data and receive alerts when patients have not completed assessments on the smartphone app or responses were considered to be clinically significant and required contact from a clinician. Dashboard also used to inform and support face-to-face clinic visits.	North America
1	Danielle & Alex	O'Reilly-Shah	664	Variable effectiveness of stepwise implementation of nudge-type interventions to improve provider compliance with intraoperative low tidal volume ventilation.	2018	Development of an audit and feedback dashboard that included information on provider-level and department-level compliance with lung-protective ventilation (LPV) strategies. This dashboard was used along with nudge interventions to help increase LPV strategies, and was successful in increasing compliance rates.	Surgery	Operating room or surgical suite						0	0	0	0	0	0	0	0	0	1	0	0	1	>1 Site		Two academic hospitals, two non-academic hospitals, and two academic surgery centers affiliated with a single healthcare system (Emory Healthcare) in Georgia, USA.	Administrative	Perform	performance monitoring		0	0	0	0	0	0	0	1	0	0	0	0	0	1	To show anesthesiology providers their compliance with LPV and how it compared with department-wide goals and compliance rates.	North America
1	Danielle & Alex	Ospina-Pinillos	668	Developing a Mental Health eClinic to Improve Access to and Quality of Mental Health Care for Young People: Using Participatory Design as Research Methodologies.	2018	Development of a mental health e-clinic in Australia to give young Australians an online platform to access mental health care. The design of the web page was done with end-user involvement and in an iterative participatory design process. One component of the website is a dashboard that provides results to patients about a physical and mental health assessment that they can take on the site.	Outpatient	Outpatient health clinic				Mental Health Clinic	Mental Health Clinic	0	0	1	0	0	0	0	0	0	0	0	0	1	>1 Site		Dashboard supported a virtual clinic, but patients and providers taking part in the virtual clinic were recruited from 2 in-person headspace mental health clinic sites - Camperdown and Campbelltown	Clinical	CC, DPC	Care coordination, Direct patient care		0	1	1	0	0	0	0	0	0	0	0	0	0	2	allows young patients with mental illness to complete online assessments, track progress over time using a patient facing dashboard, and request virtual video visits or other urgent support. Also provides HCPs with dashboard data to use before and during virtual or face-to-face visits	Australia / New Zealand
1	Danielle & Allison	Pandya	870	Obstetric anaesthesia practice: Dashboard as a dynamic audit tool.	2018	Describes the design and use of an obstetric anesthesia dashboard to provide real-time information to audit performance and improve patient care in an obstetric anesthesia department in South India	Inpatient	Hospital - inpatient care setting		Specialty Unit	Anesthesia			1	0	0	0	0	0	0	0	0	0	0	0	1	1 Site		"a dedicated obstetric anesthesia unit in an advanced tertiary care perinatal institute in South India"	Administrative	UT, Perform	Utilization tracking, performance monitoring		0	0	0	0	0	0	1	1	0	0	0	0	0	2	To audit performance of an obstetric anesthesia unit and inform changes or decision making to improve care and patient outcomes. Allows comparison of performance against defined international standards or institutional goals. Additionally, includes information about rates of services, types of anesthesia or procedures performed, readmission rates, LOS, etc.	Asia
1	Danielle & Allison	Patel	648	Next-generation audit and feedback for inpatient quality improvement using electronic health record data: a cluster randomised controlled trial.	2018	Describes a cluster randomized controlled trial comparing usual audit and feedback to intensive a&f to improve performance on quality metrics in an inpatient setting. Teams in the intensive feedback arm received access to a daily?updated team-based data dashboard as well as weekly inperson review of performance data (’STAT rounds’). The usual feedback arm received ongoing twice-monthly emails wit…	Inpatient	Hospital - inpatient care setting		ICU, Gen Med, Specialty Unit	ICU, Gen Med Unit, Specialty Units			1	0	0	0	0	0	0	0	0	0	0	0	1	1 Site		This study was conducted on the internal medicine teaching service of the University of California, San Francisco (UCSF) Medical Center. The UCSF Moffitt-Long Hospital is a 650-bed, urban tertiary care hospital.	Administrative	Perform	performance monitoring		0	0	0	0	0	0	0	1	0	0	0	0	0	1	To provide audit and feedback (daily updated team-based feedback)to the study subjects one internal medicine teams on the teaching service at an urban tertiary care hospital	North America
1	Danielle & Alex	Patel	771	Effect of an Automated Patient Dashboard Using Active Choice and Peer Comparison Performance Feedback to Physicians on Statin Prescribing: The PRESCRIBE Cluster Randomized Clinical Trial.	2018	An RCT evaluating the effectiveness of an automated patient dashboard using active choice framing to prompt PCPs to prescribe a statin for their patients who would benefit from one. The active choice framing was done in one arm alone, and in another arm with additional feedback about PCPs' statin prescribing compared to their peers. When providing both active choice framing and peer comparison, t…	Outpatient	Outpatient health clinic				Primary Care Clinic	Primary Care	0	0	1	0	0	0	0	0	0	0	0	0	1	>1 Site		32 primary care practice sites in Pennsylvania and New Jersey	Clinical	PM	Population management		1	0	0	0	0	0	0	0	0	0	0	0	0	1	to increase adherence to guideline concordant prescribing of statins in patients followed by primary care clinics	North America
1	Danielle & Alex	Reback	684	Ecological momentary assessments for self-monitoring and counseling to optimize methamphetamine treatment and sexual risk reduction outcomes among gay and bisexual men.	2018	pilot study evaluating the use of a smartphone assessments for self-monitoring to optimize treatment outcomes for gay and bisexual men enrolled in an outpatient methamphetamine abuse treatment program	Outpatient	Outpatient health clinic				Mental Health Clinic	Mental Health and Substance Abuse Clinic	0	0	1	0	0	0	0	0	0	0	0	0	1	1 Site		"the Getting Off outpatient methamphetamine abuse treatment service program in Los Angeles"	Clinical	CC, DPC	Care coordination, Direct patient care		0	1	1	0	0	0	0	0	0	0	0	0	0	2	The dashboard reports EMA survey results that are time-stamped to the patient (EMA+dashboard arm) or to the patient and a substance abuse counselor (EMA+dashboard+counseling arm) to allow the patient (+/- their SA counselor) to review trends in methamphetamine craving, risky sexual behavior, and drug use over time to drive behavior change and support treatment efforts.	North America
1	Danielle & Alex	Rezaei-Hachesu	666	The design and evaluation of an antimicrobial resistance surveillance system for neonatal intensive care units in Iran.	2018	Development of an antimicrobial resistance (AMR) surveillance system to be used in NICUs in Iran to help mitigate increasing resistance patters. The system included modules for data registry; clinical decision support; and a dashboard to visualize data regarding AMR. Emphasis was given to business intelligence and efficient design of the surveillance system.	Inpatient	Hospital - inpatient care setting		ICU	ICU			1	0	0	0	0	0	0	0	0	0	0	0	1	>1 Site		System was implemented at 3 educational hospitals in Iran with 50, 25, and 25 NICU beds respectively.	Clinical	PM, DPC	Population management, Direct patient care		1	0	1	0	0	0	0	0	0	0	0	0	0	2	The dashboard shows data regarding antimicrobial resistance to guide population management (analyzing resistance patters broadly) and direct patient care by guiding empiric antimicrobial selection for NICU patients.	Asia
1	Danielle & Alex	Robinson	654	Improving the value of care for appendectomy through an individual surgeon-specific approach.	2018	Observational study comparing operating room (OR) supply costs and patient outcomes for children undergoing appendectomy before and after an intervention to provide surgeons with patient-level, real-time cost data regarding OR supplies used intra-op. Cost data was made available to individual surgeons via automated dashboards and monthly reports. Overall, median supply cost significantly decrease…	Surgery	Operating room or surgical suite						0	0	0	0	0	0	0	0	0	1	0	0	1	1 Site		A 271-bed freestanding tertiary referral center affiliated with Vanderbilt University Medical Center in Nashville, TN	Administrative	FIN, Perform	Financial tracking, performance monitoring		0	0	0	1	0	0	0	1	0	0	0	0	0	2	To provide real-time feedback of OR supply cost data to individual surgeons (displayed as each surgeon's average OR supply costs over time). Goal was to reduce cost for pediatric appendectomy cases.	North America
1	Alex & Allison	Romero-Brufau	777	Development of data integration and visualization tools for the Department of Radiology to display operational and strategic metrics.	2018	Development of two visualization systems to help identify targets for improvement initiatives in the Department of Radiology at Mayo Clinic. The two visualization systems are 1) a dashboard to provide real-time situational awareness to frontline coordinators about movement of patients through the radiology dept; and 2) a monthly scorecard to display aggregate monthly performance metrics for strat…	Radiology	Imaging/Radiology						0	0	0	0	0	0	0	1	0	0	0	0	1	1 Site		Radiology department at Mayo Clinic quaternary academic medical center in Minnesota	Administrative	RM, UT, Perform	Resource management, Utilization tracking, performance monitoring		0	0	0	0	0	1	1	1	0	0	0	0	0	3	Dashboard shows real-time info about patient flow to help identify deficits that require attention or that may be benefitted from undergoing QI. Note that "provider performance" is meant to mean "departmental performance", as more than just physicians are needed to help ensure efficient processing of radiology patients (eg, nurses, transport staff, clerks, etc, are all needed, and their overall p…	North America
1	Danielle & Alex	Ruff	626	Developing a caries risk registry to support caries risk assessment and management for children: A quality improvement initiative.	2018	Development of a caries risk assessment registry to help support caries risk assessment, caries prevention, and disease management for children. The registry included decision-support tools and performance dashboard reports delivered to providers, with piloted registry resulting in increased documented caries risk assessment from 57 to 92%, as well as positive feedback on using the registry.	Outpatient	Outpatient health clinic				Dental Clinic	Dental Clinic	0	0	1	0	0	0	0	0	0	0	0	0	1	>1 Site		Two practice sites within the American Dental Partners, Inc (ADP) affiliate participated in the pilot implementation effort.	Both Administrative and Clinical	PM, UT, Perform	Population management, Utilization tracking, performance monitoring		1	0	0	0	0	0	1	1	0	0	0	0	0	3	The dashboard is intended to provide information on the number of patients at risk for caries, how often assessments and preventive care are utilized by dental staff, and types of care/procedures provided. displays the number of eligible patients with a registry entry, Dashboard indicators are presented at the provider, practice, and affiliate levels at the monthly, quarterly, semiannual, or annu…	North America
1	Alex & Allison	Shailam	624	Real-Time Electronic Dashboard Technology and Its Use to Improve Pediatric Radiology Workflow.	2018	Development of a real-time updated electronic dashboard to track and display scheduled and in-progress pediatric radiology examinations to help radiologists improve clinical workflow and efficiency. This led to a decrease in the time interval for radiologist protocol entry for CT and MRI exams. It also led to optimization and more efficient use of Radiologists' time.	Radiology	Imaging/Radiology						0	0	0	0	0	0	0	1	0	0	0	0	1	1 Site		Department of radiology at Massachusetts general hospital	Both Administrative and Clinical	DPC, RM, UT	Direct patient care, Resource management, Utilization tracking		0	0	1	0	0	1	1	0	0	0	0	0	0	3	The purpose of the real-time electronic dashboard in the pediatric radiology reading room was to provide a visual display of updated information regarding scheduled and in-progress radiology examinations that could help radiologists to improve clinical workflow and efficiency.	North America
1	Danielle & Alex	Tyler	663	Interventions to Reduce Over-Utilized Tests and Treatments in Bronchiolitis.	2018	Development of a real-time data dashboard (in addition to multidisciplinary involvement) to help reduce over-utilized tests and treatments for patients with bronchiolitis. The intervention showed a significant reduction in unnecessary chest x-rays, respiratory viral testing, and use of bronchodilators, without changes in balancing measures (eg, hospital readmissions), bringing the practice group …	Inpatient, ED, Outpatient	Hospital - inpatient care setting, Emergency Department, Outpatient health clinic						1	1	1	0	0	0	0	0	0	0	0	0	3	>1 Site		Emergency Department, Urgent Care, and inpatient units at a free-standing quaternary care children's hospital (500 beds) and 6 affiliated satellite locations in Colorado	Administrative	UT, Perform	Utilization tracking, performance monitoring		0	0	0	0	0	0	1	1	0	0	0	0	0	2	Dashboard allows for project team members to monitor general trends in use over time that were specific to their areas of interest as it relates to diagnosing and treating clinically diagnosed bronchiolitis. (The article mentions "line graphs displayed resource use", however the type of data seems more in line with utilization tracking rather than resource management). Provider performance could …	North America
1	Danielle & Alex	van Zijl	697	Use of Routine Prospective Functional and Aesthetic Patient Satisfaction Measurements in Secondary Cleft Lip Rhinoplasty.	2018	Development of a web-based dashboard to be used during patient counseling to review long-term outcomes, management, and expectations regarding clef lip rhinoplasty.	Outpatient	Outpatient health clinic				Specialty Clinic	Surgical Consult Clinic	0	0	1	0	0	0	0	0	0	0	0	0	1	1 Site		Outpatient plastic surgery clinic at Erasmus Medical Center in Rotterdam (university teaching hospital) in the Netherlands	Both Administrative and Clinical	CC, DPC, CQR	Care coordination, Direct patient care, Facilitate and support use of clinical quality registries		0	1	1	0	0	0	0	0	1	0	0	0	0	3	The dashboard allows physicians and patients to track rhinoplasty outcomes over time by tracking questionnaire results related to nasal symptoms and daily effects of nasal deformity in daily life both pre- and post-op. These results allow surgeons to have informed conversations with patients who are seeking cleft lip revision.	Europe
1	Danielle & Alex	Weiss	631	Effect of a population-level performance dashboard intervention on maternal-newborn outcomes: an interrupted time series study.	2018	Assessing the effect of a new data collection platform for a provincial birth registry on health outcomes in Ontario. The platform included an electronic online audit and feedback tool (the "Maternal Newborn Dashboard"), which addressed quality of care issues. It provided near real-time hospital-specific feedback, peer comparison data, and practice gaps/benchmarks. This study evaluated the effect…	Inpatient	Hospital - inpatient care setting		Maternal or Newborn Care Unit	Maternity Unit			1	0	0	0	0	0	0	0	0	0	0	0	1	>1 Site		94 hospitals in the province of Ontario providing maternal-newborn care	Administrative	UT, Perform	Utilization tracking, performance monitoring		0	0	0	0	0	0	1	1	0	0	0	0	0	2	"The Dash board provided users with near real-time hospital-spe cific feedback, including peer comparison data, a visual display of practice gaps and benchmarks to provide direction for practice change" Dashboard gave data on rates of unsatisfactory newborn screening samples, episiotomy rates, formula supplementation, repeat c-section, GBS screening, and induction among women less than 41 weeks g…	North America
1	Danielle & Alex	Whidden	698	Improving Community Health Worker performance by using a personalised feedback dashboard for supervision: a randomised controlled trial.	2018	Randomized control trial of community health workers (CHW) randomly allocated to receive individual monthly supervision from a CHW supervisor with or without the aid a CHW performance dashboard. Use of the dashboard increased the number of home visits done by CHW and increased quality of care.	Home care	Home care						0	0	0	0	1	0	0	0	0	0	0	0	1	>1 Site		Homes of people who received CHW interventions around Mali	Administrative	Perform	performance monitoring		0	0	0	0	0	0	0	1	0	0	0	0	0	1	A visual performance dashboard to be reviewed with individual CHWs during individualized feedback sessions with a CHW supervisor. The feedback in the dashboard gave an overview of the work completed by the individual CHW (# of pts treated), the timeliness of their work, and the number and type of total protocol errors in their work, with the goal to help them improve the quality of their work mov…	Africa
1	Danielle & Allison	Williams	706	SMASH! The Salford medication safety dashboard.	2018	An online dashboard to improve safe prescribing was developed and implemented in general medicine practices in the region of Salford, UK to be used by general practitioners and pharmacists.	Outpatient	Outpatient health clinic				Primary Care Clinic	Primary Care	0	0	1	0	0	0	0	0	0	0	0	0	1	1 Site		43 out of 44 general medicine practices within Salford, UK. The one practice not included wanted to participate, but did not contribute data to the Salford Integrated Record (SIR), a pre-existing shared record infrastructure	Clinical	PM	Population management		1	0	0	0	0	0	0	0	0	0	0	0	0	1	Our objectives were to develop an application that identifies patients exposed to potentially hazardous prescribing to end users and is updated on a daily basis, and roll out the system across Salford, UK, to display information on 13 indicators. These 13 indicators focused on efforts to prevent gastrointestinal bleeding, acute asthma exacerbation, thrombotic risk, acute kidney injury, liver dama…	Europe
1	Danielle & Allison	Yoo	868	A Real-Time Autonomous Dashboard for the Emergency Department: 5-Year Case Study.	2018	Describes a 5 year case study of a real-time dashboard for displaying real-time relevant clinical information to inform decision making in an emergency department setting.	ED	Emergency Department						0	1	0	0	0	0	0	0	0	0	0	0	1	1 Site		Emergency department in Seoul, a metropolis "an ED with an annual visit volume of 79,000 patients in a tertiary teaching hospital."	Both Administrative and Clinical	PM, DPC, RM	Population management, Direct patient care, Resource management		1	0	1	0	0	1	0	0	0	0	0	0	0	3	The dashboard provides summary data about the overall performance of the ED at any time, along with some information regarding where each patient is in terms of clinical processes and orders. The dashboard is intended to inform ED staff of delays, ED crowding, boarding data, and patient progression throughout care planning to inform organizational decision making to reduce delays and improve ED e…	Asia
1	Danielle & Allison	Anderson	1052	Clinical Impact of an Electronic Dashboard and Alert System for Sedation Minimization and Ventilator Liberation: A Before-After Study.	2019	Article describes implementation and pre-post evaluation of "An automated application consisting of 1) a webbased dashboard with real-time data on spontaneous breathing trial readiness, sedation depth, sedative infusions, and nudges to wean sedation and ventilatory support and 2) text-message alerts once patients met criteria for a spontaneous breathing trial and spontaneous awakening trial. Pre-…	Inpatient	Hospital - inpatient care setting		ICU	ICU			1	0	0	0	0	0	0	0	0	0	0	0	1	1 Site		They performed a proof-of-concept study in the ICUs of three university-affiliated hospitals, enrolling all mechanically ventilated patients who triggered an ABC application text-message alert from August 20, 2016, to September 10, 2016. performed a before-after study of 457 mechanically venti?lated patients admitted to the medical ICU at the Hospital of the University of Pennsylvania.	Clinical	PM, DPC	Population management, Direct patient care		1	0	1	0	0	0	0	0	0	0	0	0	0	2	to inform bedside ICU providers when an opportunity to minimize sedation or speed ventilator liberation is identified for a ventilated adult patient	North America
1	Danielle & Allison	Barbeito	1020	Development and usability testing of an audit and feedback tool for anesthesiologists.	2019	Describes the development, implementation, and usability testing of 4 dashboard tools for anesthesiologists individual practice characteristics and comparative performance on several key metrics.	Surgery	Operating room or surgical suite						0	0	0	0	0	0	0	0	0	1	0	0	1	1 Site		Duke University Health System's Anesthesiology Department	Administrative	UT, Perform	Utilization tracking, performance monitoring		0	0	0	0	0	0	1	1	0	0	0	0	0	2	Dashboards provide feedback data to anesthesiologists and their staff on individual characteristics with comparison with peers available. Dashboards provide data on transfusion practices and transfusion rates by procedure type, OR efficiency, including case on time starts, and turnover time, broken down by room and procedure type, and provider practice characteristics, including counts of procedu…	North America
1	Danielle & Allison	Barnett	1043	Digital transformation of hospital quality and safety: real-time data for real-time action.	2019	Describes the first known digitization of 10 national quality and safety standards mandated in a quarternary integrated digital hospital in Australia in an easily consumable dashboard format	Inpatient	Hospital - inpatient care setting		Hospital Level	Not Specified			1	0	0	0	0	0	0	0	0	0	0	0	1	1 Site		one large quarternary integrated hospital in Australia	Both Administrative and Clinical	PM, Perform	Population management, performance monitoring		1	0	0	0	0	0	0	1	0	0	0	0	0	2	measuring and monitoring site performance for 10 quality and safety standards that are required to be reported for ongoing accreditation	Australia / New Zealand
1	Danielle & Allison	Birdas	952	"Show Me the Data": A Recipe for Quality Improvement Success in an Academic Surgical Department.	2019	Describes a pre-post evaluation of a surgical department quality dashboard and clinical operations council to improve outcomes and reduce postop complications. The dashboard provided data on performance metrics such as length of stay, clinic cycle time, readmission rates, mortality index, handwashing, patient satisfaction, and costs	Inpatient	Hospital - inpatient care setting		Medical-Surgical Unit	Medical-Surgical Unit			1	0	0	0	0	0	0	0	0	0	0	0	1	>1 Site		surgical inpatient units at University Hospital and Indiana University Health Methodist Hospital	Administrative	RM, Perform	Resource management, performance monitoring		0	0	0	0	0	1	0	1	0	0	0	0	0	2	to improve the quality of postoperative surgical care at Indiana University affiliated adult hospitals by providing data to ta clinical council, departments, and individual providers on metrics such as LOS, satisfaction, mortality, readmissions, and turnover time.	North America
1	Danielle & Allison	Coventry	898	Satisfaction with a digitally-enabled telephone health coaching intervention for people with non-diabetic hyperglycaemia.	2019	Describes a randomized trial to evaluate whether a digitally-enabled health coaching intervention including an online dashboard and telephone health coaching improved user satisfaction and cost efficiency compared to a telephone only intervention for patients with non-diabetic hyperglycemia	Outpatient	Outpatient health clinic				Primary Care Clinic	Primary Care	0	0	1	0	0	0	0	0	0	0	0	0	1	1 Site		patients with NDH cared for by general practice at Salford hospital were recruited by University of Manchester for the trial.	Clinical	CC, DPC	Care coordination, Direct patient care		0	1	1	0	0	0	0	0	0	0	0	0	0	2	The dashboard was accessible to both patients and health advisors. The patient view included an interactive and dynamic log for tracking progress against action plans and monitoring weight, physical activity, and blood glucose. Additionally, the dashboard allowed patients to message health advisors and included a progress tracker to identify completed and future check-ins. Health advisors used th…	Europe
1	Danielle & Allison	Dolan	792	Quality Initiative Using Theory of Change and Visual Analytics to Improve Controlled Substance Documentation Discrepancies in the Operating Room.	2019	Describes implementation of a dashboard for a QI project to reduce discrepancies in controlled substance documentation in an operating room of a pediatric hospital. This was part of a seven-step improvement plan based on the Theory of Change with a logic model framework approach. The introduction of the visual analytics dashboard contributed a 24% improvement in controlled substance documentation…	Surgery	Operating room or surgical suite						0	0	0	0	0	0	0	0	0	1	0	0	1	1 Site		"The project was conducted at Johns Hopkins All Childrenâ€™s Hospital (JHACH), a 300 medical and surgical bed, urban pediatric academic and tertiary care facility in western Florida"	Administrative	Perform	performance monitoring		0	0	0	0	0	0	0	1	0	0	0	0	0	1	The dashboard included rotated screenshots that displayed in the anesthesia office immediately adjacent to the OR to provide visualizations of data on controlled substance documentation discrepancies by provider, by drug, over the length of the overall improvement project, along with information on the timing of the discrepancy and procedure type and duration where the discrepancy occurred to inc…	North America
1	Danielle & Allison	Ebbens	910	Prevalence of medication transfer errors in nephrology patients and potential risk factors.	2019	Describes the evaluation of prevalence of medication transfer errors in an outpatient nephrology transplant clinic and potential risk factors by examining data entered into the medical dashboard by a medical attendant prior to nephrology visits during medication reconciliation	Outpatient	Outpatient health clinic				Specialty Clinic	Transplant Nephrology Clinic	0	0	1	0	0	0	0	0	0	0	0	0	1	1 Site		outpatient nephrology transplant clinic at Leiden University Medical Center in the Netherlands	Clinical	PM	Population management		1	0	0	0	0	0	0	0	0	0	0	0	0	1	The ‘Medical Dashboard’ combines information about medication use from the electronic patient record of the hospital with medication dispensing information from the community pharmacy obtained through the ‘Landelijk Schakelpunt’ (LSP) and flags any potential medication transfer errors or documentation errors to ensure that there is accurate information about patient medication use available to cl…	Europe
1	Danielle & Allison	Elm	909	Feasibility and utility of a clinician dashboard from wearable and mobile application Parkinson's disease data.	2019	"Mobile and wearable device-captured data have the potential to inform Parkinson’s disease (PD) care. The objective of the Clinician Input Study was to assess the feasibility and clinical utility of data obtained using a mobile health technology from PD patients. In this observational, exploratory study, PD participants wore a smartwatch and used the Fox Wearable Companion mobile phone app to str…	Outpatient	Outpatient health clinic				Specialty Clinic	Parkinson's Disease Clinic	0	0	1	0	0	0	0	0	0	0	0	0	1	>1 Site		"CIS-PD was sponsored by MJFF and conducted across four US sites: Northwestern University, the University of Cincinnati, the University of Rochester, and the University of Alabama at Birmingham."	Clinical	CC, DPC	Care coordination, Direct patient care		0	1	1	0	0	0	0	0	0	0	0	0	0	2	Dashboard displays patient reported outcome data on symptom occurrence, symptom severity, and medication adherence to assist with clinical decision making around treatment for patients with parkinsons disease.	North America
1	Danielle & Allison	Gardner	976	Standardizing Falls Reporting: Using Data From Adverse Event Reporting to Drive Quality Improvement.	2019	Describes the development, testing, and implementation of a falls dashboard within the Pennsylvania Patient Safety Reporting System (PA-PSRS) to standardize fall reporting and provide timely benchmarked falls rates and process measures reports that hospitals can use to identify areas of improvement and guide QI efforts.	Inpatient, ED, Outpatient, Radiology	Hospital - inpatient care setting, Emergency Department, Outpatient health clinic, Imaging/Radiology						1	1	1	0	0	0	0	1	0	0	0	0	4	>1 Site		Hospitals in the Pennsylvania Patient Safety Authority and based in southeastern Pennsylvania	Administrative	UT, Perform	Utilization tracking, performance monitoring		0	0	0	0	0	0	1	1	0	0	0	0	0	2	The dashboard provides data on hospital falls rate, quartile ranking against peer sites, risk assessment table, fall details by fall event type, and fall prevention strategies employed by event type to facilitate identification of gaps and promote QI efforts to reduce falls and improve patient safety	North America
1	Danielle & Allison	Giordanengo	897	Design and Prestudy Assessment of a Dashboard for Presenting Self-Collected Health Data of Patients With Diabetes to Clinicians: Iterative Approach and Qualitative Case Study.	2019	Describes the design and usability testing of a dashboard to display self-reported health data from patients with diabetes to their clinicians to promote patient involvement in their care and tailoring of services	Outpatient	Outpatient health clinic				Primary Care Clinic, Specialty Clinic	Primary Care, Diabetes Clinic	0	0	1	0	0	0	0	0	0	0	0	0	1	1 Site		Clinics that care for diabetic patients at the University Hospital of North Norway	Clinical	CC, DPC	Care coordination, Direct patient care		0	1	1	0	0	0	0	0	0	0	0	0	0	2	To display patient reported health data for patients with diabetes to their HCPs, allowing HCPs to tailor treatment accordingly and promoting patient involvement in shared decision making. "We created a dashboard permitting clinicians to assess the reliability of self-collected health data, list all collected data including medical calculations, and highlight medical situations that need to be in…	Europe
1	Danielle & Allison	Graber	1143	Decreases in antimicrobial use associated with multihospital implementation of electronic antimicrobial stewardship tools.	2019	Describes pre-post implementation evaluation of visualization tools for antimicrobial stewardship in 8 VA inpatient sites	Inpatient	Hospital - inpatient care setting		Hospital Level	Antimicrobial Stewardship Team			1	0	0	0	0	0	0	0	0	0	0	0	1	>1 Site		8 geographically dispersed VA inpatient facilities	Administrative	UT, Perform	Utilization tracking, performance monitoring		0	0	0	0	0	0	1	1	0	0	0	0	0	2	to display how often all antimicrobial agents are ordered in a month at each VA inpatient facility to inform interventions to improve antimicrobial stewardship	North America
1	Danielle & Allison	Heaton	983	Telehealth dashboard: leverage reporting functionality to increase awareness of high-acuity emergency department patients across an enterprise practice.	2019	Describes the development of the TeleEM dashboard to provide telehealth medicine emergency physicians with a means to remotely monitor patient activity in multiple emergency departments concurrently, to promote earlier intervention by TeleEM teams supporting rural facilities and underserved areas.	ED	Emergency Department						0	1	0	0	0	0	0	0	0	0	0	0	1	>1 Site		emergency medicine telehealth clinics affiliated with the Mayo Clinic	Both Administrative and Clinical	PM, DPC, UT	Population management, Direct patient care, Utilization tracking		1	0	1	0	0	0	1	0	0	0	0	0	0	3	The dashboard displayed data for all ED patients at 18 regional sites to remote monitoring telehealth emergency physicians. The teleEM docs reviewed the dashboard, which included data on chief complaints, vital signs, ventilator use, medical hx, active care plans, and various diagnoses/indications, such as STEMI/NSTEMI, sepsis, shock, hemorrhage, croup, A fib, etc. to allow the telehealth doc to …	North America
1	Danielle & Allison	Hester	956	Timely Data for Targeted Quality Improvement Interventions: Use of a Visual Analytics Dashboard for Bronchiolitis.	2019	"This QI initiative took place at Childrenâ€™s Minnesota, a large, not-for-profit childrenâ€™s health care organization. A multidisciplinary bronchiolitis workgroup developed a local clinical guideline and order-set. Delays in obtaining baseline data prompted a pediatric hospitalist and information technology specialist to modify a vendorâ€™s dashboard to display data related to bronchiolitis gui…	Inpatient, ED	Hospital - inpatient care setting, Emergency Department						1	1	0	0	0	0	0	0	0	0	0	0	2	1 Site		The inpatient units and emergency department at Children's Minnesota	Administrative	UT, Perform	Utilization tracking, performance monitoring		0	0	0	0	0	0	1	1	0	0	0	0	0	2	"Following local QI interventions there were anecdotal improvements but data delays emerged as a key barrier to success; data requested in March 2016 was delivered in August 2016. As data turnaround was crucial for targeted interventions we sought an alternate method to obtain data. Workgroup members had used operational dashboards33 (implemented 2011) and felt a clinical dashboard might improve …	North America
1	Danielle & Alex	Jameie	728	Development and Usability Evaluation of Web-Based Telerehabilitation Platform for Patients After Myocardial Infarction.	2019	Development of a telerehabilitation platform via Android App to provide cardiac rehab services to patients electronically. Patients are able to do self-assessments, access educational content, and review prescribed activity and diet plans. Mentors are able to access to the results to guide further rehab therapy. The app was beta tested for usability and found to be at an acceptable level.	Other	Other	Cardiac rehab via an Android app that patients can access wherever					0	0	0	0	0	0	0	0	0	0	1	0	1	Unclear	cardiac telerehab program - patients enter data using android phone app that is displayed to cardiac rehab mentors on a web-based dashboard. Unclear where mentors work from.	telerehabilitation for cardiac rehab post MI. Does not state location, but presumed to be at Shiraz University of Medical Sciences in Iran based on affiliations. Unclear setting, although the dashboard was tested with three medical informatics specialists; three cardiologists; and fifteen post-MI patients in Iran	Clinical	CC, DPC	Care coordination, Direct patient care		0	1	1	0	0	0	0	0	0	0	0	0	0	2	The dashboard allows patients to participate electronically in cardiac rehabilitation services by accessing tailored info regarding recommended diet, exercises, etc, and monitoring of their blood glucose, blood pressure, heart rate, sleep, stress, smoking, weight, and symptoms. They could also access educational content and communicate directly with members of their healthcare team.	Asia
1	Danielle & Alex	Khanna	1029	Practice Transformation Analytics Dashboard for Clinician Engagement.	2019	Development of a dashboard to analyze practice transformation data as Maryland clinics made the mandated migration from fee-for-service to value-based payment (in 2019). The dashboard, which was reviewed with clinic leaders with a special coach at monthly site visits, was well-received and provided actionable data to clinic leaders.	Outpatient	Outpatient health clinic				Primary Care Clinic	Primary Care	0	0	1	0	0	0	0	0	0	0	0	0	1	>1 Site		A total of 48 practices with 109 practice sites in Maryland that participate in the Garden Practice Transformation Network (GPTN) to prepare practices for a change in CMS reimbursement from fee-for-service to value based payment	Both Administrative and Clinical	PM, FIN, UT	Population management, Financial tracking, Utilization tracking		1	0	0	1	0	0	1	0	0	0	0	0	0	3	To help clinic administrators see high-level clinic data, including cost, utilization, readmissions, etc, to help with clinic-related changes as clinics migrated from fee-for-service to value-based payment in Maryland. The dashboard was reviewed with clinic leaders along with a coach who helped them interpret the data and suggest changes.	North America
1	Danielle & Alex	Kummer	1004	Neurological Dashboards and Consultation Turnaround Time at an Academic Medical Center.	2019	Retrospective evaluation of turnaround time of neurology consultations at 5 months before, 5 months after, and 12 months after the go-live of a dashboard in December 2017. The dashboard provides aggregative EHR data with the aim of improving the speed at which neurology consultants can analyze patient-level data in order to complete consultations more quickly.	Inpatient	Hospital - inpatient care setting		Specialty Unit	Neurology			1	0	0	0	0	0	0	0	0	0	0	0	1	1 Site		Columbia University Irving Medical Center (CUIMC), a large academic medical center in New York	Clinical	DPC	Direct patient care		0	0	1	0	0	0	0	0	0	0	0	0	0	1	The dashboard provides tailored clinical data for vascular neurology (stroke) consultants to improve ease of accessing and reviewing relevant data when evaluating new consults	North America
1	Danielle & Allison	Kunjan	4820	Dashboards to Support Operational Decision Making in Health Centers: A Case for Role-Specific Design	2019	Describes the development of a dashboard to support operational and financial decision making within a community health center, using an iterative, user-centered design approach. While this article focuses on development and design, states that details on implementation and post-implementation usability evaluation will be presented in a separate article by the authors.	Outpatient	Outpatient health clinic				CHC or FQHC	Community Health Centers	0	0	1	0	0	0	0	0	0	0	0	0	1	>1 Site		study conducted at one of 7 CHC organizations representing over 40 different clinical sites across the state of Indiana. Dashboard intended to be used at all sites upon implementation.	Administrative	RM, UT	Resource management, Utilization tracking		0	0	0	0	0	1	1	0	0	0	0	0	0	2	To provide stakeholders at community health centers with data on utilization and resource allocation to inform operational and financial decision-making	North America
1	Danielle & Allison	Lenglet	991	Inclusion of Real-Time Hand Hygiene Observation and Feedback in a Multimodal Hand Hygiene Improvement Strategy in Low-Resource Settings.	2019	Describes a pre-post evaluation of a multimodal hand hygiene QI strategy in low-resource settings. Real time observation and feedback was one strategy used, and the interactive feedback dashboard coupled with increased accessibility of hand sanitizer and staff training and education increased adherence to hand hygiene overall, significantly increasing amongst nursing staff, but decreased among ph…	Inpatient	Hospital - inpatient care setting		Hospital Level	Not Specified			1	0	0	0	0	0	0	0	0	0	0	0	1	>1 Site		The pilot study described in this article took place at 2 hospitals in northwest Nigeria supported by MSF (medecins sans frontieres).	Administrative	Perform	performance monitoring		0	0	0	0	0	0	0	1	0	0	0	0	0	1	Dashboard displays adherence to hand hygiene, broken down by % of compliant observations vs non-compliant observations, profession/role (physician/nurse/cleaner), and time of patient care that the hand hygiene was observed (before touching patient, after body fluid risk, etc)	Africa
1	Danielle & Allison	Matsumoto	914	A Visual Task Management Application for Acute Ischemic Stroke Care.	2019	"Background: To maximize the effect of intravenous (IV) thrombolysis and/or endovascular therapy (EVT) for acute ischemic stroke (AIS), stroke centers need to establish a parallel workflow on the basis of a code stroke (CS) protocol. At Kokura Memorial Hospital (KMH), we implemented a CS system in January 2014; however, the process of information sharing within the team has occasionally been burd…	Inpatient, ED, Lab, Radiology	Hospital - inpatient care setting, Emergency Department, Clinical Lab, Imaging/Radiology						1	1	0	0	0	1	0	1	0	0	0	0	4	1 Site		all departments participating in stroke team care response at Kokura Memorial Hospital | Kitakyushu, Japan	Both Administrative and Clinical	PM, DPC, RM	Population management, Direct patient care, Resource management		1	0	1	0	0	1	0	0	0	0	0	0	0	3	Dashboard developed to overcome communication delays and reduce critical test processing times for patients with acute ischemic stroke presenting to the ED. The dashboard is used to reduce door-to-needle times and reduce burden on staff who without the dashboard must call other departments by phone for updates and information.	Asia
1	Danielle & Allison	Mooney	3016	Symptom Care at Home: A Comprehensive and Pragmatic PRO System Approach to Improve Cancer Symptom Care	2019	Describes the development and testing of Symptom Care at Home (SCH) an automated system that gathers PROs between clinic visits from patients with cancer using IVR, provides self management coaching, and displays data to oncologists caring for the patient on a provider-facing dashboard and decision support system	Outpatient	Outpatient health clinic				Specialty Clinic	Oncology Clinic	0	0	1	0	0	0	0	0	0	0	0	0	1	Unclear	Site not specifically reported in text	cancer patients and their caregivers use the dashboard from home to report worsening symptoms for nurse practitioners in the oncology department to review; however, not clearly stated how many oncology clinics/which clinics used dashboard	Clinical	CC, DPC	Care coordination, Direct patient care		0	1	1	0	0	0	0	0	0	0	0	0	0	2	To provide PRO data on cancer symptoms to oncologists and alert them when a patient reported poorly controlled symptoms so they could intervene quickly to intensify symptom care and improve patient satisfaction	North America
1	Danielle & Allison	Mottes	769	Process based quality improvement using a continuous renal replacement therapy dashboard.	2019	Describes the development and implementation of a continuous renal replacement therapy (CRRT) dashboard as a QI tool to track process and outcome metric data longitudinally at Cincinnati Children's Hospital. The dashboard is used to inform quarterly analyses, provider based CRRT education efforts, and efforts to address variation from the standard of care.	Inpatient	Hospital - inpatient care setting		ICU	ICU			1	0	0	0	0	0	0	0	0	0	0	0	1	1 Site		intensive care units (NICU, CICU, and PICU) at Cincinnati Children's Hospital Medical Center	Administrative	UT, Perform	Utilization tracking, performance monitoring		0	0	0	0	0	0	1	1	0	0	0	0	0	2	"We aim to create a set of standards suitable for benchmarking, comparisons within our program as well as other programs, and for the purpose of creating a standard of care for adherence when delivering CRRT. This report describes the development of a CRRT Dashboard as a quality improvement tool". Dashboard displays data on RRT activity, CRRT activity by unit, primary disease of patients receivin…	North America
1	Danielle & Allison	Nelson	977	A Visual Analytics Dashboard to Summarize Serial Anesthesia Records in Pediatric Radiation Treatment.	2019	Describes the development and implementation of a dashboard to display key data from multiple anesthesia encounter in a single screen to facilitate review of prior anesthetics and visualize patterns between anesthetic management and patient recovery for pediatric patients who received general anesthesia in the radiation oncology suite at Children's Hospital of Philadelphia	Outpatient, Radiology	Outpatient health clinic, Imaging/Radiology						0	0	1	0	0	0	0	1	0	0	0	0	2	1 Site		Children's Hospital of Philadelphia's pediatric radiation oncology suite	Both Administrative and Clinical	DPC, UT, Perform	Direct patient care, Utilization tracking, performance monitoring		0	0	1	0	0	0	1	1	0	0	0	0	0	3	The dashboard provides information on patient anesthesia schedule, medications administered, airway device used, radiation procedure completed, recovery room time, and agitation scale using the Watcha score. The dashboard includes a list of all patients scheduled to receive anesthesia for radiation therapy and drills down to patient level views displaying each prior anesthesia encounter and assoc…	North America
1	Danielle & Allison	Newberry	1105	A Novel Clinical Decision Support System for Gastrointestinal Bleeding Risk Stratification in the Critically Ill.	2019	Describes the development, implementation, and adaptation of a dashboard CDSS system for stratifying GIB risk and providing decision support around gastroprotection for patients admitted to ICUs in an academic medical center. Found gastroprotection rates increased from 72.9% to 86% (p&lt;0.001)	Inpatient	Hospital - inpatient care setting		ICU	ICU			1	0	0	0	0	0	0	0	0	0	0	0	1	1 Site		all CCUs within one large academic medical system	Clinical	PM, DPC	Population management, Direct patient care		1	0	1	0	0	0	0	0	0	0	0	0	0	2	To flag patient's at high risk for GI bleeding and provide decision support regarding appropriate gastroprotection prescribing for the patient to improve guideline adherence and reduce GIB among CCU patients	North America
1	Danielle & Allison	Ni	899	A Real-Time Automated Patient Screening System for Clinical Trials Eligibility in an Emergency Department: Design and Evaluation.	2019	Describes the design and evaluation of the ACTES (automated clinical trial eligibility screener) dashboard that uses natural language processing and machine learning to determine patients suitability for clinical trial enrollment in a pediatric emergency department at Cincinnati Children's Hospital	ED	Emergency Department						0	1	0	0	0	0	0	0	0	0	0	0	1	1 Site		pediatric emergency department at Cincinnati Children's Hospital	Research	RCT	Clinical trial screening or recruitment		0	0	0	0	0	0	0	0	0	0	0	1	0	1	to automate screening for clinical trial eligibility for patients presenting to the ED to increase efficiency of trial recruitment efforts	North America
1	Danielle & Allison	Patel	891	Development and Implementation of Maternity Dashboard in Regional Hospital for Quality Improvement at Ground Level: A Pilot Study.	2019	Describes the development and implementation of a maternity dashboard at Nizwa Hospital in Oman to improve quality of care for expectant and new mothers and their babies	Inpatient, Outpatient	Hospital - inpatient care setting, Outpatient health clinic						1	0	1	0	0	0	0	0	0	0	0	0	2	1 Site		Nizwa Hospital, Oman	Administrative	RM, UT, Perform	Resource management, Utilization tracking, performance monitoring		0	0	0	0	0	1	1	1	0	0	0	0	0	3	the dashboard was developed to display at-a-glance data on QI benchmarks at the Nizwa Hospital relative to predetermined benchmarks or gold standards. This data is used to drive other QI efforts to improve quality and safety for women with high-risk pregnancies and their babies.	Asia
1	Danielle & Allison	Reszel	961	Use of a maternal newborn audit and feedback system in Ontario: a collective case study.	2019	Describes an evaluation of factors that contribute to variability in performance across sites following implementation of a maternal newborn dashboard. Utilized semi-structured interviews and focus groups along with document review and observational data to assess hospitals grouped into 4 quadrants based on key indicator performance and engagement with the dashboard since implementation. Findings…	Inpatient	Hospital - inpatient care setting		Maternal or Newborn Care Unit	Maternity Unit			1	0	0	0	0	0	0	0	0	0	0	0	1	>1 Site		maternal-newborn units in all Ontario, Canada hospitals in the Better Outcomes Registry & Network (BORN) network	Administrative	Perform	performance monitoring		0	0	0	0	0	0	0	1	0	0	0	0	0	1	The dashboard is an electronic audit/feedback system that provides hospitals with near real-time feedback, peer comparison data and provincial benchmarks for practice change on 6 KPIs, including newborn screening samples that were unsatisfactory for testing, episiotomy rates, formula supplementation, C-sections among low-risk pts...	North America
1	Danielle & Allison	Ryskina	1148	Effect of Social Comparison Feedback on Laboratory Test Ordering for Hospitalized Patients: A Randomized Controlled Trial.	2019	Describes an RCT evaluating the effect of an emailed summary of routine lab test ordering vs service avg and link to real-time personalized dashboard with patient level details versus usual care in improving appropriate lab test ordering for hospitalized patients on 6 general medicine wards at the Hospital of the University of Pennsylvania	Inpatient	Hospital - inpatient care setting		Gen Med	Gen Med Unit			1	0	0	0	0	0	0	0	0	0	0	0	1	1 Site		6 general medicine teams at the Hospital of the University of Pennsylvania	Administrative	UT, Perform	Utilization tracking, performance monitoring		0	0	0	0	0	0	1	1	0	0	0	0	0	2	To provide feedback to internal medicine interns and residents on their personal rates of lab test ordering compared to service averages in order to improve appropriate rates of ordering. Dashboard provided real time data on lab tests ordered, broken down by test type, compared to their peers and linked to patient-level details	North America
1	Danielle & Allison	Schleyer	896	Preliminary evaluation of the Chest Pain Dashboard, a FHIR-based approach for integrating health information exchange information directly into the clinical workflow.	2019	Describes the implementation and preliminary mixed-methods evaluation of a chest pain dashboard within one ED of Indiana University Health. A difference-in-difference analysis and qualitative interviews suggest that dashboard implementation resulted in a significant increase in health information exchanges compared to an ED without an implemented dashboard.	ED	Emergency Department						0	1	0	0	0	0	0	0	0	0	0	0	1	1 Site		one emergency department in the Indiana University Health health system	Clinical	CC, DPC	Care coordination, Direct patient care		0	1	1	0	0	0	0	0	0	0	0	0	0	2	Dashboard merges data from the institutions EHR with data from the INPC inter-organizational clinical data repository to inform clinicians treating ED patients presenting with a chief complaint of chest pain of relevant patient clinical history and test results (primarily, last EKG, cardiology note, discharge summary, cardiac catheterization report, and echo/stress/nuclear medicine tests)	North America
1	Danielle & Allison	Schmidt	733	Design and Evaluation of a Patient Monitoring Dashboard for Emergency Departments.	2019	Describes the development, implementation, and evaluation of a patient monitoring dashboard for emergency departments.	ED	Emergency Department						0	1	0	0	0	0	0	0	0	0	0	0	1	>1 Site		The first part of the study (field study, initial vital sign registration, and prototype pilot evaluation) was conducted at the Emergency Department of Odense University Hospital (OUH). OUH has an uptake population of 430,000 citizens and its ED has an capacity of 44 beds. The second part of the study expanded the participating sites to include also the ED of Hospital of South Western Jutland (HS…	Clinical	PM, DPC	Population management, Direct patient care		1	0	1	0	0	0	0	0	0	0	0	0	0	2	To combine clinical data streams in one source to quickly show the state and trajectory of patients admitted to the emergency department to flag patients at risk and drive timely intervention	Europe
1	Danielle & Allison	Smalley	1144	Electronic medical record-based interventions to encourage opioid prescribing best practices in the emergency department.	2019	Describes a pre-post evaluation of a multi-intervention QI effort in a large health system designed to standardize opioid prescribing practices in the emergency department setting. Interventions included: deleting clinician preference lists, defaulting dose, freq and quantity of med orders, standardizing formulary to encourage best practices, and creating dashboard for clinician review with curre…	ED	Emergency Department						0	1	0	0	0	0	0	0	0	0	0	0	1	>1 Site		14 emergency departments across a large integrated healthcare system (Cleveland Clinic)	Administrative	Perform	performance monitoring		0	0	0	0	0	0	0	1	0	0	0	0	0	1	"As part of the intervention, data was collected on reasons for clinician override of active alerts, overall prescribing preferences of clinicians for acute complaints seen in the ED, and data on clinician outliers. Clinicianswere then given access and direct feedback regarding their prescribing practices through use of an electronic dashboard. Direct feedback was a two-part process. First, month…	North America
1	Danielle & Allison	Smith	888	National Trends in End-of-Life Care for Veterans With Advanced Cancer in the Veterans Health Administration: 2009 to 2016.	2019	Describes the use of a novel dashboard for end of life care to assess whether antineoplastic drug administration occurrence in the last 14 days of life and/or ICU admission in the last 30 days of life are decreasing for veterans with advanced stage cancer within the VA health system.	Other	Other	used by VA leadership for national quality assessment of end-of-life care for veterans across VISNs					0	0	0	0	0	0	0	0	0	0	1	0	1	>1 Site		dashboard used by leadership for national quality assessment, also available to individual providers to assess their outcomes	Administrative	UT, Perform	Utilization tracking, performance monitoring		0	0	0	0	0	0	1	1	0	0	0	0	0	2	Dashboard provided information on how often veterans with advanced cancer receive higher quality end-of-life care nationally and within each geographical region (VISN) to inform future efforts to improve end-of-life care and provide data on trends in aggressive end-of-life care for patients with cancer, both nationally and within their own practice	North America
1	Danielle & Allison	Srivastava	890	Behavior stages of a physician- and coach-supported cloud-based diabetes prevention program for people with prediabetes.	2019	Describes the translation of the CDCs type II diabetes prevention module into a phone app for patients newly diagnosed with prediabetes to use to receive patient education, complete action planning for goal oriented behavior change, and communicate with a diabetes coach. While patients entered self-reported data into a phone app, diabetes coaches and physicians had access to an online dashboard t…	Outpatient	Outpatient health clinic				Primary Care Clinic	Primary Care	0	0	1	0	0	0	0	0	0	0	0	0	1	1 Site		a single physicians office in Middle Island, New York, USA	Clinical	PM, CC	Population management, Care coordination		1	1	0	0	0	0	0	0	0	0	0	0	0	2	dashboard allows diabetes coaches and physicians caring for pts diagnosed with prediabetes to monitor patient self reported data, education on diabetes, lbs lost, weight compliance, activity, and send messages to the patient to encourage their progress and prompt discussion with the healthcare provider in an attempt to prevent patients with prediabetes from advancing into T2D	North America
1	Danielle & Alex	Taber	940	Using informatics and mobile health to improve medication safety monitoring in kidney transplant recipients.	2019	Development of a medication safety monitoring dashboard for kidney transplant recipients. Pending an RCT to assess the effectiveness of the system, with preliminary results reported in this paper.	Other	Other	Dashboard utilized by clinical transplant pharmacists who remotely monitor patients and conduct telehealth visits when necessary					0	0	0	0	0	0	0	0	0	0	1	0	1	1 site		Pharmacists working at a large hospital system accessed the dashboard to monitor meds of patients	Clinical	PM, CC	Population management, Care coordination		1	1	0	0	0	0	0	0	0	0	0	0	0	2	A comprehensive medication safety monitoring dashboard for monitoring key clinical variables for transplant recipients to proactively identify patients who require intervention prior to adverse outcomes. Patients enter clinical data from home via an app and pharmacists review this data along with other EMR-generated data (e.g, recent hospitalizations, etc) to determine how well these high-risk pa…	North America
1	Danielle & Allison	Trinh	942	Impact of a chemotherapy workload and productivity dashboard on pharmacy technician turnover.	2019	"an i.v. chemotherapy workload and productivity dashboard was developed at an academic medical center to validate workload in comparison to the reported job stress of pharmacy technicians. The dashboard provided pharmacy leadership objective data to validate staff concerns and leveraged lean principles to level-load the work prior to requesting additional full-time equivalents (FTEs) to senior le…	Inpatient	Hospital - inpatient care setting		Inpatient Pharmacy	Inpatient Pharmacy			1	0	0	0	0	0	0	0	0	0	0	0	1	1 Site		The inpatient pharmacy chemotherapy sterile preparation area at Oregon Health and Science University that support 3 patient care facilities on the Marquam Hill Campus (OHSU hospital, Peter O. Kohler Pavilion, and Doernbecher Children's Hospital)	Administrative	RM, Perform	Resource management, performance monitoring		0	0	0	0	0	1	0	1	0	0	0	0	0	2	" an i.v. chemotherapy workload and productivity dashboard was developed at an academic medical center to validate workload in comparison to the reported job stress of pharmacy technicians. The dashboard provided pharmacy leadership objective data to validate staff concerns and leveraged lean principles to level-load the work prior to requesting additional full-time equivalents (FTEs) to senior l…	North America
1	Danielle & Allison	Twohig	729	Clinician dashboard views and improvement in preventative health outcome measures: a retrospective analysis.	2019	Describes a retrospective analysis of change in quality scores among PCPs compared to the number of dashboard views per PCP over a 5 month period to determine whether dashboard use was linked to increases in quality. Found that 25% of PCPs did not view the dashboard, and no significant correlation between views and changes in quality scores was evident, hinting that while dashboards can be helpfu…	Outpatient	Outpatient health clinic				Primary Care Clinic	Primary Care	0	0	1	0	0	0	0	0	0	0	0	0	1	Unclear	site not reported	primary care clinics within the MetroHealth system in Cleveland, Ohio	Both Administrative and Clinical	PM, Perform	Population management, performance monitoring		1	0	0	0	0	0	0	1	0	0	0	0	0	2	Displayed provider rates for each PCP on quality metrics. "Our health care system partnered with our electronic health record (EHR), Epic Systems, to build a clinical dashboard that allows each primary care provider (PCP) to view quality data of their primary care panel and reveal the registry of their patients with a care gap for each metric for a limited number of chronic diseases and preventiv…	North America
1	Danielle & Allison	Ulaganathan	731	Utilization of a Novel Patient Monitoring Dashboard in Emergency Departments.	2019	Describes the utilization of a novel patient monitoring dashboard in 2 emergency departments in Denmark through observation of clinician workflow and interaction with the dashboard in routine practice over 3 months.	ED	Emergency Department						0	1	0	0	0	0	0	0	0	0	0	0	1	>1 Site		Two emergency departments in Denmark "The effect of the PDWS is currently being evaluated in the EDs of Odense University Hospital and Hospital of South West Jutland, both located in Region of Southern Denmark."	Clinical	PM, DPC	Population management, Direct patient care		1	0	1	0	0	0	0	0	0	0	0	0	0	2	Dashboard is designed as patient deterioration warning system and flags patients who are high-risk for deteriorating in the emergency department for timely intervention.	Europe
1	Danielle & Allison	Webers	968	Development, usability and acceptability of an integrated eHealth system for spondyloarthritis in the Netherlands (SpA-Net).	2019	Describes the development and implementation of SpA-net, a ehealth system for spondylarthritis in the Netherlands designed to enable regular monitoring of SpA patients and facilitate patient-reported outcome data collection around outpatient visits to improve knowledge and promote shared decision making and patient involvement in care planning	Outpatient	Outpatient health clinic				Specialty Clinic	Rheumatology Clinic	0	0	1	0	0	0	0	0	0	0	0	0	1	>1 Site		"The SpA-NET registry is incorporated within DREAM (Dutch Rheumatoid Arthritis Monitoring), a collaboration of Dutch Rheumatology practices"	Clinical	CC, DPC	Care coordination, Direct patient care		0	1	1	0	0	0	0	0	0	0	0	0	0	2	to give providers and patients with SpA a quick visualization to monitor symptom and disease progression, and relevant clinical data related to ongoing care, promote discussion between patients and providers and allow patients to provide feedback on AEs, side effects, and other PROMs between outpatient clinic visits with their Rheumatology team	Europe
1	Danielle & Allison	Woo	884a	Development and Implementation of Real-Time Web-Based Dashboards in a Multisite Transfusion Service.	2019	Describes development and cost analysis of dashboards for managing blood product inventory and cooler tracking in a transfusion service at 2 large academic hospital blood banks.	Lab	Clinical Lab						0	0	0	0	0	1	0	0	0	0	0	0	1	>1 Site		A multisite transfusion service supporting three academic hospitals, including 2 adult and 1 adult and pediatric hospital	Administrative	RM	Resource management		0	0	0	0	0	1	0	0	0	0	0	0	0	1	Transfusion service staff utilized dashboard data to maintain adequate blood product supply and modify blood product replacement orders to prevent excess inventory	North America
1	Danielle & Allison	Woo	884b	Development and Implementation of Real-Time Web-Based Dashboards in a Multisite Transfusion Service.	2019	Describes development and cost analysis of dashboards for managing blood product inventory and cooler tracking in a transfusion service at 2 large academic hospital blood banks.	Lab	Clinical Lab						0	0	0	0	0	1	0	0	0	0	0	0	1	>1 Site		A multisite transfusion service supporting three academic hospitals, including 2 adult and 1 adult and pediatric hospital	Administrative	RM	Resource management		0	0	0	0	0	1	0	0	0	0	0	0	0	1	the blood product cooler dashboard "Cooler dashboard displays location of the cooler (CLLOC), patient name, and cooler battery type (RBC, plasma, platelet, or TUG). The dashboard also shows cooler identification (CLRID), number of products issued in the cooler (CLUI), and time since issue (H:M) [Figure 4]. Cooler display changes to red when 1 h is left until expiration, prompting staff to alert c…	North America
1	Danielle & Allison	Ahern	1098	Maximising the value of clinical registry information through integration with a health service clinical governance framework: a case study.	2020	Describes development and pilot testing of a multi-pronged initiative to identify unit participation in clinical registries and develop strategies to integrate registry reporting into organizational practice to promote QI. A reporting tool and dashboard were developed and had initial success in improving quality	Unclear	Unclear						0	0	0	0	0	0	0	0	0	0	0	1	1	1 Site		Alfred Health public quarternary health service in Australia, which provides for a population of 700k.	Administrative	CQR	Facilitate and support use of clinical quality registries		0	0	0	0	0	0	0	0	1	0	0	0	0	1	": (1) identify clinician and unit participation in clinical registries at an Australian quaternary health service; (2) investigate opportunities to engage health service clinicians to share clinical registry information within the organisation; and (3) integrate CQR reporting within the health service clinical governance framework in order to maximise the value of CQR information for health serv…	Australia / New Zealand
1	Danielle & Allison	Bae	999	Information Technology-Based Management of Clinically Healthy COVID-19 Patients: Lessons From a Living and Treatment Support Center Operated by Seoul National University Hospital.	2020	"Faced with a novel infectious disease, we describe the implementation and experience of applying an ICT-based patient management system in the LTSC affiliated with Seoul National University Hospital. Methods: We adopted new electronic health record templates, hospital information system (HIS) dashboards, cloud-based medical image sharing, a mobile app, and smart vital sign monitoring devices. Re…	Other	Other	Living and treatment support centers created for asymptomatic and mild symptomatic patients testing positive for COVID-19 in South Korea					0	0	0	0	0	0	0	0	0	0	1	0	1	>1 Site		dashboards were used and displayed data at central monitoring centers in Seoul and Mungyeong for patients at LTSCs across South Korea.	Clinical	PM, CC, DPC	Population management, Care coordination, Direct patient care		1	1	1	0	0	0	0	0	0	0	0	0	0	3	The dashboard displays real-time vitals data for patients at the LTSC, and also promotes care coordination by incorporating information patients provide through a mobile phone app on symptoms and vital signs as well as data from wearable technology some patients were asked to use.	Asia
1	Danielle & Alex	Begum	1101	Perceptions and experiences with district health information system software to collect and utilize health data in Bangladesh: a qualitative exploratory study.	2020	Evaluation of the determiners and enablers of District Health Information Software, Version 2 (DHIS2) utilization in Bangladesh. This was done via a qualitative study to explore perceptions and experiences of different levels of DHIS2 users. The authors focused on this dashboard's functionality in tracking and analyzing data for reproductive, maternal, and newborn health data. Suggestions were gi…	Outpatient, Inpatient	Outpatient health clinic, Hospital - inpatient care setting						1	0	1	0	0	0	0	0	0	0	0	0	2	>1 Site		roughly 75% of public healthcare facilities in Bangladesh; The dashboard is comprised of information "from community clinics at the periphery to district-level hospitals" throughout Bangladesh. This specific study was conducted in two districts of Bangladesh.	Administrative	RM, UT, Perform	Resource management, Utilization tracking, performance monitoring		0	0	0	0	0	1	1	1	0	0	0	0	0	3	"DHIS2 collects aggregated data on logistic supplies, procurement, human resources, and health indicators, with particular attention placed on maternal and child health data." DHIS2 focuses strongly on reproductive, maternal, and newborn health data to monitor and drive improvement in the quality and safety of care for women and children.	Asia
1	Danielle & Allison	Bersani	1027	Use, Perceived Usability, and Barriers to Implementation of a Patient Safety Dashboard Integrated within a Vendor EHR.	2020	Describes providers use and perceived usability of a patient safety dashboard and barriers and facilitators to dashboard implementation. Patient safety dashboard implemented in a stepped wedge trial on 12 units in inpatient service over 18 months and flagged patients at risk of AEs for early intervention.	Inpatient	Hospital - inpatient care setting		Gen Med, Specialty Unit	Gen Med Unit, Neurology, Oncology			1	0	0	0	0	0	0	0	0	0	0	0	1	1 Site		Dashboard was implemented using a stepped-wedge trial design on 12 units in neurology, oncology, and general medicine at a single academic acute-care hospital.	Clinical	PM, DPC	Population management, Direct patient care		1	0	1	0	0	0	0	0	0	0	0	0	0	2	"The Dashboard accesses and consolidates real-time EHR data to assist clinicians in quickly assessing high-priority safety domains for patients admitted to the hospital....the Dashboard sought to mitigate preventable harms by visualizing real-time EHR data to assist clinicians in assessing 13 safety domains: code status, glucose control, nutrition, bowel regimen, venous thromboembolism (VTE) prop…	North America
1	Danielle & Allison	Brink	1065	Implementing a multi-faceted framework for proprietorship of hand hygiene compliance in a network of South African hospitals: leveraging the Ubuntu philosophy.	2020	Describes a quasi-experimental study to engender hospital accountability for hand hygiene compliance in 50 South African hospitals using 5 steps: 1- executive governance and corporate behavior change, 2-group wide systematic situational analysis, 3-development of an electronic-assisted direct observed data collection and analysis app, 4- launch and implementation, and 5-accountable governance. Fo…	Inpatient	Hospital - inpatient care setting		Hospital Level	Not Specified			1	0	0	0	0	0	0	0	0	0	0	0	1	>1 Site		50 private hospitals in 7 of 9 South African provinces operated by the hospital group Netcare Ltd	Administrative	Perform	performance monitoring		0	0	0	0	0	0	0	1	0	0	0	0	0	1	dashboard shows compliance with hand hygiene standards across time, across units, and at different time points in the patient care cycle (before contact, before aseptic technique, after body fluid exposure risk, etc)	Africa
1	Danielle & Alex	Burningham	3721	The Enhancing Quality of Prescribing Practices for Older Veterans Discharged From the Emergency Department (EQUIPPED) Potentially Inappropriate Medication Dashboard: A Suitable Alternative to the In-person Academic Detailing and Standardized Feedback Reports of Traditional EQUIPPED?	2020	The VA health care system previously launched a quality improvement project (EQUIPPED) to enhance quality of prescribing for older veterans discharged from the emergency department. This program included education, clinical decision support, in-person academic detailing, and audit and feedback to improve appropriate prescribing. Although the program has been effective, reliance on in-person AD ca…	ED	Emergency Department						0	1	0	0	0	0	0	0	0	0	0	0	1	>1 Site		12 VA EDs participating in the EQUIPPED program	Administrative	Perform	performance monitoring		0	0	0	0	0	0	0	1	0	0	0	0	0	1	The dashboard gives ED providers info about their prescribing of PIMs to geriatric patients at time of discharge from the ED. A dashboard with individual data is available and updated daily and a monthly email report is sent out to individual providers.	North America
1	Danielle & Allison	Burns	1053	Just in Time Radiology Decision Support Using Real-time Data Feeds.	2020	"Ready access to relevant real-time information in medical imaging offers several potential benefits. Knowing both when important information will be available and that important information is available can facilitate optimization of workflow and management of time. Unexpected findings, as well as deficiencies in reporting and documentation, can be immediately managed. Herein, we present our exp…	ED, Radiology	Emergency Department, Imaging/Radiology						0	1	0	0	0	0	0	1	0	0	0	0	2	1 Site		level 1 trauma center emergency department and division of radiology within a single health system	Clinical	PM, DPC	Population management, Direct patient care		1	0	1	0	0	0	0	0	0	0	0	0	0	2	To solve radiology-centric ED workflow, time-management, quality-of-service, and patient-safety problems by providing real time actionable data about outstanding patient imaging requests and results	North America
1	Danielle & Allison	Cassim	1085	Timely delivery of laboratory efficiency information, Part I: Developing an interactive turnaround time dashboard at a high-volume laboratory.	2020	Part 1 of 2 - describes the development of a dashboard in a clinical lab setting used to report mean turn-around time for tests ordered and provide a weekly snapshot on TAT efficiency	Lab	Clinical Lab						0	0	0	0	0	1	0	0	0	0	0	0	1	1 Site		Using convenience sampling, data were selected from among the tests performed at a single busy academic laboratory in Gauteng for one week during 2018.	Administrative	Perform	performance monitoring		0	0	0	0	0	0	0	1	0	0	0	0	0	1	The dashboard described here provides an interactive, weekly snapshot of TAT performance together with information about TAT distribution, tail size (outlier) assessment,1,3 to varying levels of laboratory managers across the NHLS, to enable timely intervention where poor service delivery is identified.	Africa
1	Danielle & Allison	Cassim	1086	Timely delivery of laboratory efficiency information, Part II: Assessing the impact of a turn-around time dashboard at a high-volume laboratory.	2020	Part 2 of 2 - describes the impact of the turn around time clinical lab dashboard described in study 1085.	Lab	Clinical Lab						0	0	0	0	0	1	0	0	0	0	0	0	1	1 Site		a high-volume laboratory in Gauteng, South Africa	Administrative	Perform	performance monitoring		0	0	0	0	0	0	0	1	0	0	0	0	0	1	to display performance and trends in turn around time for various tests in a national lab, allowing leadership to create action plans to improve testing turn around time and efficiency	Africa
1	Danielle & Allison	Chaparro	1028	Reducing Interruptive Alert Burden Using Quality Improvement Methodology.	2020	Describes the development and use of an interactive dashboard for baseline data on alerts fired to providers in the health system and to monitor frequency and outcomes of alerts and prioritize interventions to reduce alert fatigue. Found that 25 unique alerts accounted for 90% of total interruptive alert volume, and by focusing on these alerts they were able to reduce interruptive alerts from 725…	Inpatient, ED, Outpatient	Hospital - inpatient care setting, Emergency Department, Outpatient health clinic						1	1	1	0	0	0	0	0	0	0	0	0	3	1 Site		Nationwide Children’s Hospital is an academic and free-standing children’s hospital located in Columbus, Ohio	Administrative	BPA	Monitor firing of and response to interruptive alerts		0	0	0	0	0	0	0	0	0	1	0	0	0	1	to monitor rates of interruptive alerts displayed to providers prior to intervention and throughout intervention, informing the prioritization of interventions	North America
1	Danielle & Allison	Dixit	1187	Case Report: Rapid Development of Visualization Dashboards to Enhance Situation Awareness of COVID-19 Telehealth Initiatives at a Multi-Hospital Healthcare System.	2020	Describes the rapid development of dashboards to support telehealth at a 10-hospital health system to support outpatient clinics in the early stages of the COVID 19 pandemic.	Other	Other	telehealth staff accessed dashboard from remote site					0	0	0	0	0	0	0	0	0	0	1	0	1	>1 site		All MedStar Health system sites supporting telehealth. MedStar is a 10-hospital system with over 280 outpatient clinics	Administrative	RM, UT	Resource management, Utilization tracking		0	0	0	0	0	1	1	0	0	0	0	0	0	2	the dashboard was developed to meet needs of key stakeholders. Stakeholder needs included: awareness of telehealth patient volume, provider usage, overall volume of telehealth, wait times, visit durations, provider utilization, technical issues, staffing rates, etc.	North America
1	Danielle & Allison	Findlay	1092	Best Evidence to Best Practice: Implementing an Innovative Model of Nutrition Care for Patients with Head and Neck Cancer Improves Outcomes.	2020	Describes the implementation and evaluation of a best-practice dietetic model of care into a head and neck cancer multidisciplinary team. Key interventions implemented included a weekly supportive care-led pre-treatment clinic and a nutrition care dashboard. Found that patients who received the new model of care were significantly more likely to complete radiotherapy and systemic therapy than pee…	Outpatient	Outpatient health clinic				Specialty Clinic	Head and Neck Cancer Clinic	0	0	1	0	0	0	0	0	0	0	0	0	1	1 Site		an Australian tertiary referral head and neck cancer unit	Both Administrative and Clinical	PM, Perform	Population management, performance monitoring		1	0	0	0	0	0	0	1	0	0	0	0	0	2	the dashboard was intended to provide timely clinical nutrition outcome information to the multidisciplinary team for their HNC patients, and also allow for ongoing audit and feedback through highlighting adherence to agreed upon benchmarks. Dashboard also allows for monitoring of patients currently being treated by displaying and color coding the weight change % for each patient, and the nutriti…	Australia / New Zealand
1	Danielle & Allison	Fischer	1068	Development, implementation and user experience of the Veterans Health Administration (VHA) dialysis dashboard.	2020	Describes the development, implementation, and user experience of the VA dialysis dashboard for veterans with ESRD receiving chronic hemodialysis at all VHA facilities.	Dialysis	Dialysis						0	0	0	0	0	0	0	0	1	0	0	0	1	>1 Site		70 VHA dialysis facilities across the US	Administrative	Perform	performance monitoring		0	0	0	0	0	0	0	1	0	0	0	0	0	1	"to guide and motivate high quality care by providing national and facility level assessments of the quality of chronic dialysis care across VHA." Allows sites to compare their performance to their VISN, other VISNs, national averages, VA benchmarks and CMS benchmarks	North America
1	Danielle & Allison	Frymoyer	1088	Model-Informed Precision Dosing of Vancomycin in Hospitalized Children: Implementation and Adoption at an Academic Children's Hospital.	2020	Describes pilot testing and implementation of a model-informed precision dosing dashboard for therapeutic drug monitoring to support safe use of vancomycin in a pediatric patient population	Inpatient	Hospital - inpatient care setting		ICU, Gen Med, Specialty Unit	ICU, Gen Med Unit, Specialty Units, Specialty Acute Care Units			1	0	0	0	0	0	0	0	0	0	0	0	1	1 Site		Lucile Packard Children's Hospital Stanford in Northern California, USA	Clinical	DPC	Direct patient care		0	0	1	0	0	0	0	0	0	0	0	0	0	1	to support the evaluation of exposure and individualization of dosing for vancomycin for pediatric patients in a large academic teaching hospital in order to help standardize the therapeutic approach for vancomycin use and reduce bias and variability across prescribers	North America
1	Danielle & Allison	Fuller	1044	Assessing the cognitive and work load of an inpatient safety dashboard in the context of opioid management.	2020	Describes an assessment of the impact of a patient safety dashboard on clinician cognitive and work load within a simulated information-seeking task for safe inpatient opioid medication management. Compared to use of an electronic health record for the same task, the dashboard was associated with significantly reduced time on task, mouse clicks, and mouse movement (each p&lt;0.001), with no signi…	Inpatient	Hospital - inpatient care setting		Medical-Surgical Unit	Medical-Surgical Unit			1	0	0	0	0	0	0	0	0	0	0	0	1	1 Site		clinical units within a large academic medical center in Boston, MA	Clinical	PM, DPC	Population management, Direct patient care		1	0	1	0	0	0	0	0	0	0	0	0	0	2	"The dashboard was intended to ensure that core safety domains are reviewed routinely during each patient’s hospitalization by the entire care team, primarily during morning bedside rounds, the start of shifts, patient handoffs, and interdisciplinary care coordination huddles." To improve patient safety through automation and visualization of real-time patient data for 15 safety domains, and link…	North America
1	Danielle & Allison	Fuller	1090	Interactive Digital Health Tools to Engage Patients and Caregivers in Discharge Preparation: Implementation Study.	2020	Describes an implementation evaluation of a suite of digital health tools integrated within the EHR at an academic health center to improve patient safety during transitions of care. Digital tools include a clinician facing safety dashboard, and a patient facing portal with a discharge checklist, video, and functionality to request text messaging with a clinician	Inpatient	Hospital - inpatient care setting		Gen Med	Gen Med Unit			1	0	0	0	0	0	0	0	0	0	0	0	1	1 Site		three 30-bed general medicine units at Brigham and Women's Hospital in Boston, MA	Clinical	PM, CC, DPC	Population management, Care coordination, Direct patient care		1	1	1	0	0	0	0	0	0	0	0	0	0	3	a new discharge column was added to an existing patient safety dashboard. The discharge column displayed key data elements and provided quick decision support for providers using color-coded flags to improve patient safety during discharge and transitions of care from one unit to another. Patient facing interventions were also implemented, and linked to the dashboard, including an option for pati…	North America
1	Danielle & Allison	Grange	966	Responding to COVID-19: The UW Medicine Information Technology Services Experience.	2020	describes the rapid rollout of telemedicine and dashboard support at UW Medicine in response to the COVID-19 pandemic to allow for ongoing patient care	Other	Other	site based incident command centers at the University of Washington					0	0	0	0	0	0	0	0	0	0	1	0	1	>1 Site		hospital incident command centers in the UW Medicine health system in the Pacific Northwest of the US	Administrative	RM, UT	Resource management, Utilization tracking		0	0	0	0	0	1	1	0	0	0	0	0	0	2	dashboard developed to track "the number of tests by result and facility per day, laboratory turnaround time, current admitted patient counts, counts of personal protective equipment on hand by facility, and telehealth visits per day related to COVID-19. More recently, we tracked patients in intensive care unit (ICU), as well as the number, and percentage of COVID-19 positive patients. We are usi…	North America
1	Danielle & Allison	Jeffries	1069	Understanding the utilisation of a novel interactive electronic medication safety dashboard in general practice: a mixed methods study.	2020	Describes a mixed methods study evaluating the utilization of a novel medication safety dashboard to improve medication safety in general practices in the UK	Outpatient	Outpatient health clinic				Primary Care Clinic	Primary Care	0	0	1	0	0	0	0	0	0	0	0	0	1	>1 Site		43 general practices across Salford, a city in Greater Manchester, UK	Both Administrative and Clinical	PM, Perform	Population management, performance monitoring		1	0	0	0	0	0	0	1	0	0	0	0	0	2	"The dashboard, that is refreshed daily, provides feedback about identified patients exposed to potentially hazardous prescribing and inadequate blood-test monitoring." ***DASHBOARD ALSO DESCRIBED IN STUDY #706 - WILLIAMS***Included provider performance since pharmacist shows each PCP a list of their patients at risk and reviews with them in academic detailing type style, plus practice summary an…	Europe
1	Danielle & Allison	Kai-Hsuan	1031	REDUCING LENGTH OF STAY AND IMPROVING QUALITY OF CARE BY IMPLEMENTATION OF INFORMATICS SYSTEM AND CARE BUNDLE IN THE INTENSIVE CARE UNIT.	2020	Describes an evaluation of the implementation of an ICU dashboard and it's effect on length of stay and and quality of care	Inpatient	Hospital - inpatient care setting		ICU	ICU			1	0	0	0	0	0	0	0	0	0	0	0	1	1 Site		a single teaching hospital with 52 ICU beds, including a 10-bed ED ICU, 18-bed surgical ICU, and 24-bed medical ICU (Taipei medical university hospital)	Both Administrative and Clinical	DPC, UT	Direct patient care, Utilization tracking		0	0	1	0	0	0	1	0	0	0	0	0	0	2	to monitor ICU patients and provide automatic reminders to care providers regarding the patients sequential organ failure assessment (SOFA) score, acute physiology and chronic health evaluation (APACHE) II scale, and care bundle to reduce ICU length of stay and improve quality of care. When the patient's SOFA score (calculated every 48 hours) decreased by &gt;/=2 pts, a reminder was sent to front…	Asia
1	Danielle & Allison	Laurent	1172	Development, implementation and preliminary evaluation of clinical dashboards in a department of anesthesia.	2020	Describes the development, implementation, and evaluation of a set of 10 dashboards tracking 39 benchmarks and indicators in an anesthesia department at a University medical center in France.	Inpatient	Hospital - inpatient care setting		Specialty Unit	Anesthesia			1	0	0	0	0	0	0	0	0	0	0	0	1	1 Site		Anesthesia department supporting 15 specialty surgical units at Lille University Medical Center in Lille, France	Administrative	RM, UT, Perform	Resource management, Utilization tracking, performance monitoring		0	0	0	0	0	1	1	1	0	0	0	0	0	3	Dashboards developed for this department focused primarily on providing data about resource and utilization management, including number of procedures, mortality, length of stay, patients admitted per unit at various time points (admission, discharge, preoperative), and monitoring and comparing performance across units and providers through monitoring of compliance with hemodynamic and ventilator…	Europe
1	Danielle & Allison	Minton	1165	Hospital deaths dashboard: care indicators.	2020	VERY BRIEFLY describes the purpose and development of a dashboard to audit site compliance with UK national end of life reporting requirements. The dashboard was built to produce a visual summary of involvement, use of PRN meds, recognition of death, treatment escalation, and communication to inform whether quality end-of-life care is being provided	Inpatient	Hospital - inpatient care setting		Hospital Level	Palliative Care Team			1	0	0	0	0	0	0	0	0	0	0	0	1	1 Site		palliative care team at Brighton and Sussex University Hospital in the UK	Administrative	Perform	performance monitoring		0	0	0	0	0	0	0	1	0	0	0	0	0	1	Dashboard displays visual summary data on indicators linked to quality end-of-life care and required to be reported by the NHS end-of-life audit. The dashboard displays data on time between admission and death, treatment escalation, overall quality score, palliative care team involvement, etc. and allows comparisons across time to inform QI goals and promote quality care. Provider performance fit…	Europe
1	Danielle & Allison	Mulhall	1030	Enhancing Quality Care in Ontario Long-Term Care Homes Through Audit and Feedback for Physicians.	2020	Describes the use of a physician facing dashboard to promote audit and feedback to help clinicians enhance the care they provide to long-term care home residents.	LTC	Long-term care facility						0	0	0	1	0	0	0	0	0	0	0	0	1	>1 Site		Long term care facilities in Ontario, Canada	Administrative	Perform	performance monitoring		0	0	0	0	0	0	0	1	0	0	0	0	0	1	The dashboard allows provider's working in LTCs in Ontario to observe their performance trends over time as well as their personal performance relative to that of their peers (provincial and regional comparators) to monitor and inform their practice	North America
1	Danielle & Allison	Offodile	1058	Harnessing Behavioral Economics Principles to Promote Better Surgeon Accountability for Operating Room Cost: A Prospective Study.	2020	Describes a prospective pre-post study assessing OR spending amongst surgeons pre and post implementation of a dashboard and monthly email report that allow surgeons to see costs of OR implants and supplies used and visualize their OR costs relative to their peers.	Surgery	Operating room or surgical suite						0	0	0	0	0	0	0	0	0	1	0	0	1	1 Site		The University of Texas MD Anderson Cancer Center's Division of Surgery - specifically, the thoracic surgery, urology, and endocrine surgery units.	Administrative	FIN, Perform	Financial tracking, performance monitoring		0	0	0	1	0	0	0	1	0	0	0	0	0	2	Allow surgeons at a single site to view finance/cost related data (mean cost per procedure, inventory of disposables used, etc.) for themselves benchmarked against their peers in an attempt to use behavior change and competitive spirit to reduce OR costs	North America
1	Danielle & Allison	Palin	1115	Developing the infrastructure to support the optimisation of antibiotic prescribing using the learning healthcare system to improve healthcare services in the provision of primary care in England.	2020	Describes the development and implementation of a dashboard application for antibiotic prescribing in primary care in England	Outpatient	Outpatient health clinic				Primary Care Clinic	Primary Care	0	0	1	0	0	0	0	0	0	0	0	0	1	>1 Site		At time of publication, dashboard was active in 70 primary care centers across England	Administrative	Perform	performance monitoring		0	0	0	0	0	0	0	1	0	0	0	0	0	1	The dashboard provides the following information: "1. Longitudinal fortnightly prescribing rates, displaying the variability in the rate of antibiotic prescribing for each practice, compared with national averages. 2. The type of antibiotic prescribing by infection. 3. Antibiotics that deviate from recommended guidelines (NICE) for each infection (figure 1). 4. How a practice prescribes antibioti…	Europe
1	Danielle & Allison	Paulson	1059	What Do We Do After the Pilot Is Done? Implementation of a Hospital Early Warning System at Scale.	2020	Describes the implementation of an automated early warning system dashboard to identify at risk patients for a rapid response team to act upon, and the changes made to the dashboard and its use during implementation following 2 successful pilot tests	Inpatient	Hospital - inpatient care setting		ICU	ICU			1	0	0	0	0	0	0	0	0	0	0	0	1	>1 Site		21 Kaiser Permanente Northern California Hospitals - dashboard used primarily to ID patients in ICUs, but utilized by virtual quality team RNs	Clinical	PM, DPC	Population management, Direct patient care		1	0	1	0	0	0	0	0	0	0	0	0	0	2	dashboard automatically calculates the advance alert monitor (AAM) score every hour, a score developed using machine learning at Kaiser, to estimate the probability of a patient deteriorating within 12 hours outside of the ICU to prompt clinicians to plan and mount a response.	North America
1	Danielle & Allison	Prabhu	1050	"99DOTS"techno-supervision for tuberculosis treatment - A boon or a bane? Exploring challenges in its implementation at a tertiary centre in Delhi, India.	2020	Describes a mixed methods study conducted to compare number of missed doses, avg adherence, and treatment outcomes for antiretroviral use for HIV infected tuberculosis patients who used the 99DOTS dashboard vs TB treatment card.	Outpatient	Outpatient health clinic				Specialty Clinic	Anti-Retroviral Therapy Center	0	0	1	0	0	0	0	0	0	0	0	0	1	1 Site		The Anti-Retroviral Therapy (ART) Centre at National Institute of Tuberculosis and Respiratory Diseases (NITRD), a tertiary public health institute in Delhi, IndiaART centre is a fully equipped centre for providing comprehensive HIV counselling by trained counsellors and testing services such as CD4 testing as well as lifelong provision of free ART drugs. Both outpatient facility (with an average…	Clinical	PM, DPC	Population management, Direct patient care		1	0	1	0	0	0	0	0	0	0	0	0	0	2	The 99DOTS dashboard is an innovative mhealth tool to monitor and improve adherence to TB medications, specifically for HIV infected TB patients. dashboard displays data to the district DR-TB and HIV coordinator, who can link the patient to the correct TB unit. Care staff on that TB unit will then have access to the dashboard and be able to monitor patient medication adherence and dosing, and are…	Asia
1	Danielle & Alex	Rea	3496	Using data to improve the care of people with diabetes across Oxfordshire	2020	Development of a diabetes dashboard based on the National Diabetes Audit in England, which provides a monthly view of care processes received and treatment targets achieved by individual practice, Locality, and primary care network. Dashboard can also be used to see which individual patients need additional care. This has been associated with an increase in the % of patients who receive all appro…	Outpatient	Outpatient health clinic				Primary Care Clinic	Primary Care	0	0	1	0	0	0	0	0	0	0	0	0	1	>1 Site		general practices providing diabetes care in Oxfordshire, UK. Oxfordshire clinical commissioning group covers 70 GP practices with over 30k people with diabetes	Both Administrative and Clinical	PM, DPC, Perform	Population management, Direct patient care, performance monitoring		1	0	1	0	0	0	0	1	0	0	0	0	0	3	Dashboard provides overview of site and individual provider performance on adherence to EBPs for patients with diabetes, generates lists of patients without EBP adherent care, and identifies which care practices have not been completed for each patient, allowing clinics to quickly act to improve patient care and safety	Europe
1	Danielle & Alex	Rogal	1121	Tracking implementation strategies in the randomized rollout of a Veterans Affairs national opioid risk management initiative.	2020	In 2018 the VA required facilities to complete case reviews for vets at high risk for adverse outcomes from opioid prescriptions, as identified by a Stratification Tool for Opioid Risk Mitigation (STORM) dashboard. Half of the VA facilities were assigned additional oversight of their screenings. This article evaluates the strategies used to oversee the opiate risk evaluations of veterans. They fo…	Outpatient	Outpatient health clinic				Not Specified	VA Outpatient Facilities	0	0	1	0	0	0	0	0	0	0	0	0	1	>1 Site		140 VA Facilities	Clinical	PM	Population management		1	0	0	0	0	0	0	0	0	0	0	0	0	1	To identify patients prescribed opioids who are at risk of overdose or suicide-related health care events or death using an EHR derived summary score risk prediction calculator. Patients identified are intended to undergo case review and receive a determination of whether additional risk mitigation strategies (e.g., pain specialist, naloxone) are needed	North America
1	Danielle & Allison	Rostata-Pesola	1162	Hepatitis C virus screening at a Veterans Administration Hospital in New York City.	2020	Describes an evaluation to compare provider education alone to provider education + a dashboard to improve hep C screening at a VA hospital in NY in compliance with NY state mandate for all pts born between 1945 and 1965 to be tested. Found education to significantly improve HCV testing, with no additional improvement seen from addition of the dashboard	Outpatient	Outpatient health clinic				Primary Care Clinic	Primary Care	0	0	1	0	0	0	0	0	0	0	0	0	1	1 Site		several clinics at a Veterans Affairs hospital in NY.	Clinical	PM	Population management		1	0	0	0	0	0	0	0	0	0	0	0	0	1	The dashboard was developed to identify and flag "baby boomer" patients born between 1945 and 1965 at a NY VA hospital to increase screening rates of HCV in this population in accordance with NY state mandate. dashboard displays to users a list of all patients in their clinic in need of HCV screening and list of his or her future scheduled appts.	North America
1	Danielle & Allison	Scheinfeld	1100	The Emergency Radiology Dashboard: Facilitating Workflow With Realtime Data.	2020	"Emergency radiology imaging volume varies widely due to predictable (eg, day of the week) and unpredictable factors. This can lead to inefficient or insufficient staffing of radiologists, suboptimal workflow and poor trainee education. In collaboration with the radiology IT division we created and implemented a 2-tiered real-time dashboard to facilitate operational workflow. This allowed us to t…	ED, Radiology	Emergency Department, Imaging/Radiology						0	1	0	0	0	0	0	1	0	0	0	0	2	1 Site		Montefiore Medical Center- main ED radiology reading room	Administrative	RM	Resource management		0	0	0	0	0	1	0	0	0	0	0	0	0	1	"The goal of our project was to design and implement an ED radiology dashboard which would provide up to the minute information (on both ED census and ED imaging orders) which could facilitate ED radiology workflow."	North America
1	Danielle & Allison	Sheen	951	IMPLEMENTATION OF AN ELECTRONIC DASHBOARD WITH A REMOTE MANAGEMENT SYSTEM TO IMPROVE GLYCEMIC MANAGEMENT AMONG HOSPITALIZED ADULTS.	2020	Describes an observational study assessing the implementation and effect of a dynamic dashboard to improve glycemic management among hospitalized patients in a single public medical center in central Taiwan.	Inpatient	Hospital - inpatient care setting		Gen Med, Specialty Unit	Gen Med Unit, Noncritical Care Units			1	0	0	0	0	0	0	0	0	0	0	0	1	1 Site		Dashboard focused on patients who were hospitalized in internal medicine or surgical departments at Taichung Veterans General Hospital in central Taiwan	Clinical	PM, DPC	Population management, Direct patient care		1	0	1	0	0	0	0	0	0	0	0	0	0	2	Dashboard displays the list of patients currently hospitalized in inpatient or surgical units and their glucose monitoring data, with patients not meeting benchmarks highlighted in red, additionally shows graphical display of the proportion of patients with poor glycemic control and who received treat-to-target therapy in different care units.	Asia
1	Danielle & Alex	Sinvani	3493	Implementation of Hip Fracture Co-Management Program (AGS CoCare: Ortho®) in a Large Health System	2020	Development and implementation of the American Geriatric Society (AGS) CoCare Ortho program to optimize perioperative care of geriatric patients admitted for hip fractures requiring surgery. This program involved co-management between hospital medicine (HM) and orthopedic surgery teams. Part of this included development of a dashboard to collect relevant data and variables of interest (use of a n…	Inpatient	Hospital - inpatient care setting		Medical-Surgical Unit	General Medical-Surgical Unit			1	0	0	0	0	0	0	0	0	0	0	0	1	>1 Site		Orthopedic surgery and hospital medicine co-managed units at one tertiary and three community hospitals as part of a large integrated health system in New York	Administrative	UT, Perform	Utilization tracking, performance monitoring		0	0	0	0	0	0	1	1	0	0	0	0	0	2	The dashboard displayed all variables of interest, including process measures (utilization of order sets, surgery within 48h, preoperative dx testing, echo), and outcome metrics (length of stay, 30-day readmission, type of postop analgesia, med admin route, preop pain, postop pain, discharge location, and mortality rates). The real-time dashboard provided the steering committee with data for ongo…	North America
1	Danielle & Allison	Smith	1185	Assessment of impact of daily huddles and visual displays on medication delivery timeliness in a large academic medical center.	2020	Describes the evaluation of the impact of pharmacy team huddles and a near-real time dashboard on timing and punctuality of medication delivery departures from an adult inpatient pharmacy. Found that punctuality of med delivery increased 37% immediately following implementation	Inpatient	Hospital - inpatient care setting		Inpatient Pharmacy	Inpatient Pharmacy			1	0	0	0	0	0	0	0	0	0	0	0	1	1 Site		Adult inpatient pharmacy at an academic medical center in Baltimore, MD that serves 500 inpatient beds across 23 nursing units	Administrative	Perform	performance monitoring		0	0	0	0	0	0	0	1	0	0	0	0	0	1	The dashboard/visual display provided data on medication delivery punctuality over the prior 24 hours and was shared at team huddles to allow inpatient pharmacy staff to see near-real-time performance data and encourage staff to increase punctuality	North America
1	Danielle & Allison	Stachelek	1080	Improvements in Physician Clinical Workflow Measures After Implementation of a Dashboard Program.	2020	"All radiation oncologists across 3 facilities at a single academic institution were prospectively evaluated on 5 predefined metrics of timeliness and accuracy in the treatment-planning process using a web-based institutional data repository and an institutional incident learning system. The study period encompassed 10 quarters from 2014 to 2016, with 2013 serving as a retrospective baseline. Phy…	Outpatient	Outpatient health clinic				Specialty Clinic	Radiation Oncology Clinic	0	0	1	0	0	0	0	0	0	0	0	0	1	>1 Site		3 radiation oncology clinics within Johns Hopkins Hospital	Administrative	Perform	performance monitoring		0	0	0	0	0	0	0	1	0	0	0	0	0	1	To provide a combination of data-driven, personalized feedback as well as implement a graduated, sequential intervention model to improve key measures of physician workflow as well as improve quality in radiation treatment planning.	North America
1	Danielle & Alex	Staples	1189	How do we use electronic clinical decision support and feedback to promote good transfusion practice.	2020	Development of an electronic clinical decision support system (CDSS) to help clinicians make appropriate blood bank orders by prompting with alerts for inappropriate orders. A dashboard was developed to allow visualization of blood product ordering by clinicians, which they are able to review. This data is also disseminated daily and quarterly, and clinicians are also provided educational session…	Inpatient	Hospital - inpatient care setting		ICU, Gen Med, Specialty Unit	Any unit which places blood orders			1	0	0	0	0	0	0	0	0	0	0	0	1	>1 site		All inpatient units / wards within at least one hospital in the Oxford health system (per affiliations can assume it is the John Radcliffe Hospital, however not stated in study text)	Administrative	RM, UT, Perform	Resource management, Utilization tracking, performance monitoring		0	0	0	0	0	1	1	1	0	0	0	0	0	3	Dashboard provides visual summary data on number of blood tests ordered by clinician and by clinical division placed outside of guidelines, with breakdowns available of tests ordered by clinical diagnosis at time of order, date, clinician, and justification for transfusion. Additionally, dashboard provides a summary of the potential financial impact of a reduction in inappropriate orders of 25/50…	Europe
1	Danielle & Allison	Stevens	3478a	Dashboards to Facilitate Nephrology Disaster Planning in the COVID-19 Era	2020	Describes the development of a novel Patient census tracker and dashboard and a CRRT sharing protocol tracker and dashboard at NY Presbyterian Columbia University Irving Medical Center nephrology division in response to COVID-19. Patient census dashboard described here, CRRT dashboard in next extraction	Inpatient	Hospital - inpatient care setting		Specialty Unit	Nephrology			1	0	0	0	0	0	0	0	0	0	0	0	1	1 Site		the nephrology division at New York-Presbyterian– Columbia University Irving Medical Center	Administrative	RM, UT	Resource management, Utilization tracking		0	0	0	0	0	1	1	0	0	0	0	0	0	2	The patient census dashboard reported daily division-wide data on census counts on each service by COVID status and RRT needs and displayed historical growth trends over time visually using color coding and graphs to inform the addition of services and reorganization within the division.	North America
1	Danielle & Allison	Stevens	3478b	Dashboards to Facilitate Nephrology Disaster Planning in the COVID-19 Era	2020	Describes the development of 2 novel dashboards for NYP-Columbia University Irving Medical Center's nephro division to respond rapidly to the COVID pandemic. This extraction is for the CRRT dashboard	Inpatient	Hospital - inpatient care setting		Specialty Unit	Nephrology			1	0	0	0	0	0	0	0	0	0	0	0	1	1 Site		Nephrology division at NY Presbyterian Columbia University Irving Medical Center	Both Administrative and Clinical	DPC, RM, UT	Direct patient care, Resource management, Utilization tracking		0	0	1	0	0	1	1	0	0	0	0	0	0	3	The CRRT dashboard was developed to support the sharing of CRRT machines by 2 patients during a time of limited resources and the increased demand for acute dialytic therapies in NYC during COVID-19. The dashboard provided data to frontline clinical staff to facilitate the most efficient pairing of patients across different services and ICUs to overcome barriers and logistical challenges for shar…	North America
1	Danielle & Alex	Stranne	1097	Single institution followed by national implementation of systematic surgical quality control and feedback for radical prostatectomy: a 20-year journey.	2020	Development of an online dashboard to show the results for ten quality-control variables in real time related to patient-related outcome measures (PROM) after radical prostatectomy (PROM). This data was made available online, and results from each surgeon can be compared internally and to other departments' aggregated data. The public can also access hospital-level data on these outcomes.	Surgery	Operating room or surgical suite						0	0	0	0	0	0	0	0	0	1	0	0	1	>1 Site		This study specifically focuses on the experience at one hospital, but notes that the dashboard is now available to all departments that treat prostate cancer patients and figure 2 provides data from all hospitals	Administrative	Perform	performance monitoring		0	0	0	0	0	0	0	1	0	0	0	0	0	1	Allowed for comparison of 10 quality metrics amongst individual surgeons to examine the level of heterogeneity between surgeons patients outcomes, and inform efforts to improve consistency in treatment planning within the hospital	Europe
1	Danielle & Alex	Tan	1022	Design and implementation of a clinical decision support tool for primary palliative Care for Emergency Medicine (PRIM-ER).	2020	Development of a clinical decision support tool adapted from an existing palliative care screening tool (called P-CaRES - Palliatve Care and Rapid Emergency Screening survey) used in the ED to help identify patients who would benefit from connection to palliative care services.	ED	Emergency Department						0	1	0	0	0	0	0	0	0	0	0	0	1	>1 Site		35 Emergency departments associated with NYU, all of which were participating in the PRIM-ER study (The Primary Palliative Care for Emergency Medicine study)	Both Administrative and Clinical	DPC, BPA	Direct patient care, Monitor firing of and response to interruptive alerts		0	0	1	0	0	0	0	0	0	1	0	0	0	2	The dashboard collected information regarding the frequency of the PRIM-ER alerts and how clinicians interacted with them, as well as if consults to Palliative Care or SW were placed as a result. It also collected information regarding provider feedback for the system to allow for improvements.	North America
1	Danielle & Allison	Van Citters	1164	Formative evaluation of a dashboard to support coproduction of healthcare services in cystic fibrosis.	2020	Describes the user-informed development of a dashboard to support coordination of care for patients with cystic fibrosis and a pilot test of the dashboard using interviews, surveys, and dashboard usage data to evaluate the dashboard.	Outpatient	Outpatient health clinic				Specialty Clinic	Cystic Fibrosis Clinic	0	0	1	0	0	0	0	0	0	0	0	0	1	>1 Site		8 cystic fibrosis health care centers in the United States that are involved in the CF registry. Sites were located in midwest (n=5), mid-atlantic (n=1), southern (n=1), and western (n=1) US	Clinical	CC, DPC	Care coordination, Direct patient care		0	1	1	0	0	0	0	0	0	0	0	0	0	2	"We employed user-centred design [18] to develop a CF dash- board that could support patient-clinician partnerships and dis- play patient’s concerns, treatments, and self-reported outcomes alongside clinical, experiential, and functional information." Key dashboard functions included: summarizing overall health and healthcare history and creating new ways to communicate between PwCF and clinician…	North America
1	Danielle & Allison	Wang	1180	A Targeted Program in an Academic Rheumatology Practice to Improve Compliance with Opioid Prescribing Guidelines for the Treatment of Chronic Pain.	2020	Describes the evaluation of a dashboard to improve quality of opioid prescribing practices within a rheumatology practice in accordance with CDC and state guidelines. Dashboard was available within the EHR, and allowed every provider with EHR access to visualize individualized and division-wide data on process measures for opioid+ patients	Outpatient	Outpatient health clinic				Specialty Clinic	Rheumatology Clinic	0	0	1	0	0	0	0	0	0	0	0	0	1	1 Site		Division of Rheumatology at the University of Pennsylvania	Both Administrative and Clinical	PM, Perform	Population management, performance monitoring		1	0	0	0	0	0	0	1	0	0	0	0	0	2	Displays visual summaries of individual and division-wide performance against pre-selected metrics to improve quality of care and adherence to CDC and state guidelines for patients with opioid prescriptions. Dashboard additionally allowed providers to create and export lists of patients out of compliance to be acted upon quickly	North America
[truncated: 97 more columns]
